# Supplementary material for: Antimalarial resistance risk in Mozambique detected by a novel quadruplex droplet digital PCR assay
Source: Antimicrob Agents Chemother. 2024 May 21;68(7):e00346-24. doi: 10.1128/aac.00346-24 (PMC11232384; doi:10.1128/aac.00346-24)
Supplement: Table S1 — Clinical sample ddPCR assessment including dilutions and repeats. [file aac.00346-24-s0002.xlsx]

## Sheet: Table S1
Table S1: Clinical sample ddPCR assessment including dilutions and repeats
				Key	n
				CNV+ Rerun Pass QC	6
				CNV+ Rerun Fail QC	7
				CNV- Rerun Pass QC	17
				CNV- Rerun Fail QC	57
				Rerun Information *rerun after an additional 20 months of storage (all others rerun within 1 month)						Original Run Information (more details in Table S2)
Sample ID	Province	Dilution	Repeat	CNVMDR1	CNVPMP3	CNVPMP2	TotalDroplets	TotalPos Droplets (all loci combined)	Lamda Pass-3 loci	CNVMDR1	CNVPMP3	CNVPMP2	TotalDroplets	TotalPos Droplets (all loci combined)	Lamda Pass-3 loci	# of CNV calls (repeat/original)
124PN	Niassa-Marrupa	1/3	Y	2.6	3.2	3.6	20020	47	F*	1.63729	1.30528	2.39501	12104	14678	T	-	total CNV calls
012A	Maputo	0.1	Y	2.33	2	3	19834	19	F*	1.01468	1.62288	2.15412	18332	1637	T	-	orig CNV calls	9
082A	Maputo	0.5	Y	1.43	1.02	1.22	17706	3995	T*	1.25843	1.2333	1.2906	13222	10327	T	2/3	repeat CNV calls	9
114PN	Niassa-Marrupa	0.5	Y	1.37	1.15	1.07	19163	97	F*	1.33741	1.10575	0.933953	18245	513	T	-
04AN	Niassa-Marrupa	1/3	Y	1.26	1.07	1.01	18561	557	T*	1.32027	0.916518	0.888696	18535	225	T	1/1	CNV+ samples	pfmdr1	pfpmp3	pfpmp2
CM016A	Maputo	1/2	Y	1.23	0.961	0.846	16735	158	F*	1.2173	1.01447	1.13032	12515	467	T	-	082A	c	N-nd	c
002A	Maputo	0.1	Y	1.22	1.13	1.23	19174	515	T*	1.21397	1.1257	1.30456	17358	1762	T	2/2	04AN	c	c	c
014PC	Manica-Chimoio	neat	Y	1.22	1.07	1.11	17568	92	F*	4.66751	0.691847	0.815059	15083	399	T	-	002A	c	c	c
206A	Maputo	0.5	Y	1.21	1.08	0.952	17566	297	T*	1.25801	0.964886	1.12303	12737	575	T	1/1	206A	c	c	c
027A	Maputo	0.2	Y	1.17	1.04	1.13	14768	157	F*	1.27592	1.04586	1.05351	11119	893	T	-	033PC	N-new in repeat	N-not consistent call	c
033PC	Manica-Chimoio	neat	Y	1.22	1.07	1.11	16859	2061	T*	1.12535	1.24281	1.11268	16193	15960	T	1/1	044PC7	c	c	N-new in repeat
044PC7	Manica-Chimoio	neat	Y	0.992	1.24	1.27	19033	452	T*	0.646354	1.34797	1.01385	16942	3596	T	2/1	% consistent	0.833333	0.666667	0.833333
048PC7	Manica-Chimoio	neat	Y	0.676	0.735	0.823	20517	76	F*	1.12525	1.23266	1.50136	15500	216	T	-
076A	Maputo	1/3	Y	1.2	1.09	1.12	17189	849	T	0.979	0.881	0.886	17459	1069	T	0/0
070A	Maputo	1/3	Y	1.17	1.08	1.17	14033	2628	T	1.02	0.933	0.957	16554	2300	T	0/0
071A	Maputo	1/3	Y	1.13	1.04	1.07	17489	1338	T	0.967	0.963	0.899	18420	2710	T	0/0
026A	Maputo	0.2	Y	1.11	0.894	1.05	16565	6965	T	0.984	0.965	1.08	17291	1873	T	0/0
073A	Maputo	1/3	Y	1.1	0.985	1.11	15908	630	T	1.03	0.955	0.919	18091	1050	T	0/0
024A7C	Manica-Chimoio	neat	Y	1.01	0.88	0.898	12578	915	T	0.879589	0.945753	0.909645	14805	1386	T	0/0
069A	Maputo	1/3	Y	0.977	0.987	1.02	17177	3737	T	1.03	1	1.06	16924	5718	T	0/0
009A	Maputo	0.125	Y	0.974	0.891	0.943	16219	646	T	0.836	0.778	0.942	17628	312	T	0/0
012PC	Manica-Chimoio	neat	Y	0.966	1.01	0.982	15240	25240	T	0.949	1.08	0.994	16449	27257	T	0/0
006PC	Manica-Chimoio	neat	Y	0.956	0.984	0.989	17770	7116	T	1.05	1.01	1.02	17251	33143	T	0/0
029A	Maputo	0.333333	Y	0.954	0.727	0.895	13124	640	T	0.938	0.743	0.789	11934	3036	T	0/0
021A	Maputo	0.1	Y	0.945	0.809	0.843	16147	1238	T	1.08	0.862	0.981	16916	4632	T	0/0
020A	Maputo	0.125	Y	0.924	0.969	0.936	16965	1892	T	1.07	0.839	0.931	16440	3807	T	0/0
021PN	Niassa-Marrupa	1/2	Y	0.915	0.858	0.903	16122	1144	T	0.993	0.969	1.03	17916	4677	T	0/0
024A	Maputo	0.125	Y	0.91	0.865	0.987	12633	431	T	0.893	0.749	0.89	10499	3110	T	0/0
068A	Maputo	1/3	Y	0.88	0.851	0.823	18548	1066	T	1.11	0.92	1.04	15971	721	T	0/0
028A7C	Manica-Chimoio	neat	Y	0.842	0.814	1	11290	186	T	1.26	1.05	1.18	15184	449	T	0/0
001A	Maputo	0.1	N
003A	Maputo	0.1	N
004A	Maputo	0.1	N
005A	Maputo	0.5	N
006A	Maputo	0.1	N
010A	Maputo	0.125	N
015A	Maputo	0.1	N
016A	Maputo	0.1	N
017A	Maputo	0.1	N
018A	Maputo	0.1	N
022A	Maputo	0.1	N
025A	Maputo	0.1	Y	failed qc
028A	Maputo	0.333333	N
030A	Maputo	1/5	N
031A	Maputo	1/5	N
032A	Maputo	1/10	N
033A	Maputo	1/5	N
034A	Maputo	1/4	N
037A	Maputo	1/8	N
040A	Maputo	1/4	N
043A	Maputo	1/4	Y	failed qc
044A	Maputo	1/4	N
048A	Maputo	1/4	Y	failed qc
050A	Maputo	1/8	Y	failed qc
051A	Maputo	1/4	Y	failed qc
057A	Maputo	1/3	Y	failed qc
058A	Maputo	1/3	N
060A	Maputo	1/3	Y	failed qc
061A	Maputo	1/3	Y	failed qc
062A	Maputo	1/3	Y	failed qc
063A	Maputo	1/3	Y	failed qc
065A	Maputo	1/3	Y	failed qc
066A	Maputo	1/3	Y	failed qc
075A	Maputo	1/3	Y	failed qc
078A	Maputo	1/7	Y	failed qc
079A	Maputo	0.5	N
081A	Maputo	0.5	N
200A	Maputo	0.5	N
201A	Maputo	0.5	N
202A	Maputo	0.5	N
205A	Maputo	0.5	N
207A	Maputo	0.5	N
208A	Maputo	0.5	N
CM001A	Maputo	0.5	N
CM002A	Maputo	0.5	N
CM004A	Maputo	0.5	N
CM005A	Maputo	0.5	N
CM006A	Maputo	0.5	N
CM007A	Maputo	0.5	N
CM008A	Maputo	1/2	N
CM011A	Maputo	1/2	N
CM012A	Maputo	1/2	N
CM013A	Maputo	1/2	N
CM015A	Maputo	1/2	N
CM017A	Maputo	1/2	N
CM020A	Maputo	1/2	N
CM021A	Maputo	1/2	N
CM002P	Maputo	1/2	N
CM003P	Maputo	1/2	N
CM004P	Maputo	1/2	N
CM005P	Maputo	1/2	N
CM006P	Maputo	1/2	N
CM008P	Maputo	1/2	N
CM009P	Maputo	1/2	N
CM010P	Maputo	1/2	N
CM011P	Maputo	1/2	N
CM012P	Maputo	1/2	N
CM013P	Maputo	1/2	N
CM014P	Maputo	1/2	N
HP001P	Maputo	1/2	N
HP002P	Maputo	1/2	N
HP005P	Maputo	1/2	N
001P	Maputo	1/2	N
002P	Maputo	1/2	N
005P	Maputo	1/2	N
006P	Maputo	1/2	N
009P	Maputo	1/2	N
010P	Maputo	1/2	N
049A	Maputo	1/2	N
001PN	Niassa-Marrupa	1/2	N
003PN	Niassa-Marrupa	1/2	N
004PN	Niassa-Marrupa	1/2	N
005PN	Niassa-Marrupa	1/2	Y	failed qc
007PN	Niassa-Marrupa	1/2	N
008PN	Niassa-Marrupa	1/2	N
010PN	Niassa-Marrupa	1/2	Y	failed qc
011PN	Niassa-Marrupa	1/2	Y	failed qc
012PN	Niassa-Marrupa	1/2	Y	failed qc
013PN	Niassa-Marrupa	1/2	N
014PN	Niassa-Marrupa	1/2	N
015PN	Niassa-Marrupa	1/2	N
017PN	Niassa-Marrupa	1/2	Y	failed qc
020PN	Niassa-Marrupa	1/2	Y	failed qc
022PN	Niassa-Marrupa	1/2	Y	failed qc
023PN	Niassa-Marrupa	1/2	N
024PN	Niassa-Marrupa	1/2	N
027PN	Niassa-Marrupa	1/2	Y	failed qc
033PN	Niassa-Marrupa	1/2	N
036PN	Niassa-Marrupa	1/2	Y	failed qc
037PN	Niassa-Marrupa	1/2	N
038PN	Niassa-Marrupa	1/2	N
039PN	Niassa-Marrupa	1/2	N
043PN	Niassa-Marrupa	1/2	N
044PN	Niassa-Marrupa	1/2	N
045PN	Niassa-Marrupa	1/2	N
047PN	Niassa-Marrupa	1/2	N
048PN	Niassa-Marrupa	1/2	N
051PN	Niassa-Marrupa	1/2	N
053PN	Niassa-Marrupa	1/2	N
055PN	Niassa-Marrupa	1/2	N
056PN	Niassa-Marrupa	1/2	N
057PN	Niassa-Marrupa	1/2	Y	failed qc
058PN	Niassa-Marrupa	1/2	N
061PN	Niassa-Marrupa	1/2	N
062PN	Niassa-Marrupa	1/2	N
063PN	Niassa-Marrupa	1/2	N
065PN	Niassa-Marrupa	1/2	Y	failed qc
067PN	Niassa-Marrupa	1/2	Y	failed qc
73PN	Niassa-Marrupa	1/2	Y	failed qc
77PN	Niassa-Marrupa	1/2	Y	failed qc
78PN	Niassa-Marrupa	1/2	N
79PN	Niassa-Marrupa	1/2	N
80PN	Niassa-Marrupa	1/2	N
81PN	Niassa-Marrupa	1/2	N
82PN	Niassa-Marrupa	1/2	N
83PN	Niassa-Marrupa	0.5	Y	failed qc
85PN	Niassa-Marrupa	0.5	Y	failed qc
86PN	Niassa-Marrupa	0.5	N
87PN	Niassa-Marrupa	0.5	Y	failed qc
88PN	Niassa-Marrupa	0.5	Y	failed qc
89PN	Niassa-Marrupa	0.5	N
91PN	Niassa-Marrupa	0.5	N
92PN	Niassa-Marrupa	0.5	N
93PN	Niassa-Marrupa	0.5	N
94PN	Niassa-Marrupa	0.5	N
96PN	Niassa-Marrupa	0.5	Y	failed qc
97PN	Niassa-Marrupa	0.5	N
98PN	Niassa-Marrupa	0.5	N
99PN	Niassa-Marrupa	0.5	N
100PN	Niassa-Marrupa	0.5	N
101PN	Niassa-Marrupa	0.5	N
102PN	Niassa-Marrupa	0.5	N
103PN	Niassa-Marrupa	0.5	N
106PN	Niassa-Marrupa	0.5	N
108PN	Niassa-Marrupa	0.5	N
109PN	Niassa-Marrupa	0.5	Y	failed qc
110PN	Niassa-Marrupa	0.5	Y	failed qc
111PN	Niassa-Marrupa	0.5	N
112PN	Niassa-Marrupa	0.5	Y	failed qc
113PN	Niassa-Marrupa	0.5	Y	failed qc
115PN	Niassa-Marrupa	0.5	N
116PN	Niassa-Marrupa	0.5	N
117PN	Niassa-Marrupa	1/3	N
119PN	Niassa-Marrupa	1/3	N
120PN	Niassa-Marrupa	1/3	N
121PN	Niassa-Marrupa	1/2	N
122PN	Niassa-Marrupa	1/2	N
123PN	Niassa-Marrupa	1/2	N
127PN	Niassa-Marrupa	1/2	N
128PN	Niassa-Marrupa	1/2	N
129PN	Niassa-Marrupa	1/2	N
01AN	Niassa-Marrupa	1/2	Y	failed qc
03AN	Niassa-Marrupa	1/2	Y	failed qc
05AN	Niassa-Marrupa	1/2	Y	failed qc
06AN	Niassa-Marrupa	1/3	N
07AN	Niassa-Marrupa	1/2	Y	failed qc
08AN	Niassa-Marrupa	1/2	N
09AN	Niassa-Marrupa	1/3	Y	failed qc
13AN	Niassa-Marrupa	1/3	N
14AN	Niassa-Marrupa	1/2	Y	failed qc
20AN	Niassa-Marrupa	1/2	N
21AN	Niassa-Marrupa	1/2	Y	failed qc
26AN	Niassa-Marrupa	1/2	N
28AN	Niassa-Marrupa	1/2	Y	failed qc
200AN	Niassa-Marrupa	1/2	Y	failed qc
002AC	Manica-Chimoio	neat	Y	failed qc
010AC	Manica-Chimoio	neat	N
012AC	Manica-Chimoio	neat	N
013AC	Manica-Chimoio	neat	N
014AC	Manica-Chimoio	neat	N
015AC	Manica-Chimoio	neat	N
016AC	Manica-Chimoio	neat	N
018AC	Manica-Chimoio	neat	Y	failed qc
020AC	Manica-Chimoio	neat	N
021AC	Manica-Chimoio	neat	N
024AC	Manica-Chimoio	neat	N
027AC	Manica-Chimoio	neat	N
001PC	Manica-Chimoio	neat	N
002PC	Manica-Chimoio	neat	N
003PC	Manica-Chimoio	neat	N
004PC	Manica-Chimoio	neat	N
005PC	Manica-Chimoio	neat	Y	failed qc
007PC	Manica-Chimoio	neat	N
008PC	Manica-Chimoio	neat	N
009PC	Manica-Chimoio	neat	N
010PC	Manica-Chimoio	neat	N
011PC	Manica-Chimoio	neat	Y	failed qc
013PC	Manica-Chimoio	neat	N
016PC	Manica-Chimoio	neat	N
017PC	Manica-Chimoio	neat	N
018PC	Manica-Chimoio	neat	Y	failed qc
019PC	Manica-Chimoio	neat	N
020PC	Manica-Chimoio	neat	N
022PC	Manica-Chimoio	neat	Y	failed qc
023PC	Manica-Chimoio	neat	Y	failed qc
024PC	Manica-Chimoio	neat	N
028PC	Manica-Chimoio	neat	N
029PC	Manica-Chimoio	neat	N
030PC	Manica-Chimoio	neat	N
031PC	Manica-Chimoio	neat	Y	failed qc
035PC	Manica-Chimoio	neat	N
036PC	Manica-Chimoio	neat	N
039PC	Manica-Chimoio	neat	N
040PC	Manica-Chimoio	neat	N
018A7C	Manica-Chimoio	neat	N
022A7C	Manica-Chimoio	neat	N
023A7C	Manica-Chimoio	neat	N
026A7C	Manica-Chimoio	neat	Y	failed qc
031A7C	Manica-Chimoio	neat	N
036A7C	Manica-Chimoio	neat	N
042A7C	Manica-Chimoio	neat	N
044A7C	Manica-Chimoio	neat	N
045A7C	Manica-Chimoio	neat	N
046A7C	Manica-Chimoio	neat	N
001PC7	Manica-Chimoio	neat	N
003PC7	Manica-Chimoio	neat	N
004PC7	Manica-Chimoio	neat	N
005PC7	Manica-Chimoio	neat	Y	failed qc
006PC7	Manica-Chimoio	neat	N
008PC7	Manica-Chimoio	neat	N
009PC7	Manica-Chimoio	neat	N
011PC7	Manica-Chimoio	neat	N
014PC7	Manica-Chimoio	neat	N
015PC7	Manica-Chimoio	neat	N
017PC7	Manica-Chimoio	neat	N
019PC7	Manica-Chimoio	neat	N
020PC7	Manica-Chimoio	neat	N
022PC7	Manica-Chimoio	neat	Y	failed qc
025PC7	Manica-Chimoio	neat	N
026PC7	Manica-Chimoio	neat	N
027PC7	Manica-Chimoio	neat	N
028PC7	Manica-Chimoio	neat	N
029PC7	Manica-Chimoio	neat	N
031PC7	Manica-Chimoio	neat	N
034PC7	Manica-Chimoio	neat	N
035PC7	Manica-Chimoio	neat	N
036PC7	Manica-Chimoio	neat	N
040PC7	Manica-Chimoio	neat	N
041PC7	Manica-Chimoio	neat	N
042PC7	Manica-Chimoio	neat	N
043PC7	Manica-Chimoio	neat	N
045PC7	Manica-Chimoio	neat	N
046PC7	Manica-Chimoio	neat	N
047PC7	Manica-Chimoio	neat	N
049PC7	Manica-Chimoio	neat	N
050PC7	Manica-Chimoio	neat	N
054PC7	Manica-Chimoio	neat	N
055PC7	Manica-Chimoio	neat	N
057PC7	Manica-Chimoio	neat	N
058PC7	Manica-Chimoio	neat	N
066PC7	Manica-Chimoio	neat	N
067PC7	Manica-Chimoio	neat	N
068PC7	Manica-Chimoio	neat	N
070PC7	Manica-Chimoio	neat	N
202PC7	Manica-Chimoio	neat	N
203PC7	Manica-Chimoio	neat	N
205PC7	Manica-Chimoio	neat	N
