# Supplementary material for: Antimalarial resistance risk in Mozambique detected by a novel quadruplex droplet digital PCR assay
Source: Antimicrob Agents Chemother. 2024 May 21;68(7):e00346-24. doi: 10.1128/aac.00346-24 (PMC11232384; doi:10.1128/aac.00346-24)
Supplement: Table S2 — Clinical sample CNV calls and quality metrics. [file aac.00346-24-s0003.xlsx]

## Sheet: SupTable2Final
Table S2: Clinical sample CNV calls and quality control
Number	SampleName	Province	Target	Conc(copies/µL)	TDN	Positives	Negatives	CNV	PoissonCNVMax	PoissonCNVMin	Fractional Abundance	PoissonFractionalAbundanceMax	PoissonFractionalAbundanceMin	IsGreaterThan10000droplets	lambda	P.Accuracy	LamdaPass
1	001PC	Manica-Chimoio	MDR1	185.745	13913	2032	11881	1.03183	1.096	0.968	50.7832	52.3329	49.2335	TRUE	0.157883	96.8174	TRUE
1	001PC	Manica-Chimoio	PMP3	183.272	13913	2007	11906	1.01809	1.081	0.955	50.4482	52.0029	48.8935	TRUE	0.155781	98.1911	TRUE
1	001PC	Manica-Chimoio	PMP2	178.932	13913	1963	11950	0.993981	1.056	0.932	49.8491	51.4125	48.2857	TRUE	0.152092	99.3981	TRUE
1	001PC	Manica-Chimoio	HSP70	180.016	13913	1974	11939	NA	NA	NA	NA	NA	NA	TRUE	NA	NA	TRUE
2	001PC7	Manica-Chimoio	MDR1	11.6275	9558	94	9464	0.846087	1.079	0.613	45.8314	52.6783	38.9844	FALSE	0.00988337	84.6087	TRUE
2	001PC7	Manica-Chimoio	PMP2	10.2609	9558	83	9475	0.746644	0.96	0.533	42.7473	49.7354	35.7593	FALSE	0.00872175	74.6644	TRUE
2	001PC7	Manica-Chimoio	PMP3	9.64022	9558	78	9480	0.701481	0.905	0.498	41.2277	48.2722	34.1831	FALSE	0.00819418	70.1481	TRUE
2	001PC7	Manica-Chimoio	HSP70	13.7427	9558	111	9447	NA	NA	NA	NA	NA	NA	FALSE	NA	NA	TRUE
3	002PC	Manica-Chimoio	MDR1	61.0362	17564	888	16676	0.963223	1.052	0.874	49.0634	51.3673	46.7594	TRUE	0.0518808	96.3223	TRUE
3	002PC	Manica-Chimoio	PMP2	61.0362	17564	888	16676	0.963223	1.052	0.874	49.0634	51.3673	46.7594	TRUE	0.0518808	96.3223	TRUE
3	002PC	Manica-Chimoio	PMP3	59.6261	17564	868	16696	0.94097	1.028	0.854	48.4794	50.7955	46.1632	TRUE	0.0506822	94.097	TRUE
3	002PC	Manica-Chimoio	HSP70	63.3666	17564	921	16643	NA	NA	NA	NA	NA	NA	TRUE	NA	NA	TRUE
4	003PC	Manica-Chimoio	MDR1	182.841	17146	2468	14678	0.952227	1.005	0.9	48.7765	50.1565	47.3964	TRUE	0.155415	95.2227	TRUE
4	003PC	Manica-Chimoio	PMP2	177.643	17146	2403	14743	0.925155	0.977	0.874	48.0561	49.4444	46.6679	TRUE	0.150997	92.5155	TRUE
4	003PC	Manica-Chimoio	PMP3	173.342	17146	2349	14797	0.902754	0.953	0.852	47.4446	48.8395	46.0497	TRUE	0.14734	90.2754	TRUE
4	003PC	Manica-Chimoio	HSP70	192.014	17146	2582	14564	NA	NA	NA	NA	NA	NA	TRUE	NA	NA	TRUE
5	003PC7	Manica-Chimoio	PMP2	426.345	8293	2521	5772	0.984891	1.039	0.93	49.6194	51.0029	48.2359	FALSE	0.362393	98.4891	TRUE
5	003PC7	Manica-Chimoio	MDR1	415.996	8293	2470	5823	0.960983	1.014	0.908	49.0052	50.3952	47.6152	FALSE	0.353596	96.0983	TRUE
5	003PC7	Manica-Chimoio	PMP3	415.996	8293	2470	5823	0.960983	1.014	0.908	49.0052	50.3952	47.6152	FALSE	0.353596	96.0983	TRUE
5	003PC7	Manica-Chimoio	HSP70	432.885	8293	2553	5740	NA	NA	NA	NA	NA	NA	FALSE	NA	NA	TRUE
6	004PC	Manica-Chimoio	PMP2	251.356	18168	3495	14673	0.911295	0.953	0.869	47.6795	48.828	46.5309	TRUE	0.213653	91.1295	TRUE
6	004PC	Manica-Chimoio	MDR1	248.393	18168	3458	14710	0.900553	0.942	0.859	47.3837	48.5348	46.2327	TRUE	0.211134	90.0553	TRUE
6	004PC	Manica-Chimoio	PMP3	226.917	18168	3187	14981	0.822689	0.862	0.784	45.136	46.3043	43.9678	TRUE	0.192879	82.2689	TRUE
6	004PC	Manica-Chimoio	HSP70	275.823	18168	3797	14371	NA	NA	NA	NA	NA	NA	TRUE	NA	NA	TRUE
7	004PC7	Manica-Chimoio	PMP2	425.255	9682	2937	6745	0.993067	1.044	0.942	49.8261	51.11	48.5422	FALSE	0.361467	99.3067	TRUE
7	004PC7	Manica-Chimoio	PMP3	422.642	9682	2922	6760	0.986964	1.038	0.936	49.672	50.9574	48.3865	FALSE	0.359246	98.6964	TRUE
7	004PC7	Manica-Chimoio	MDR1	417.432	9682	2892	6790	0.974799	1.025	0.925	49.3619	50.6505	48.0734	FALSE	0.354818	97.4799	TRUE
7	004PC7	Manica-Chimoio	HSP70	428.224	9682	2954	6728	NA	NA	NA	NA	NA	NA	FALSE	NA	NA	TRUE
8	005PC	Manica-Chimoio	PMP3	641.395	17596	7395	10201	1.00415	1.037	0.971	50.1035	50.92	49.287	TRUE	0.545186	99.5852	TRUE
8	005PC	Manica-Chimoio	PMP2	639.551	17596	7379	10217	1.00126	1.034	0.969	50.0315	50.8484	49.2146	TRUE	0.543619	99.8739	TRUE
8	005PC	Manica-Chimoio	MDR1	635.184	17596	7341	10255	0.994424	1.027	0.962	49.8602	50.6781	49.0423	TRUE	0.539906	99.4424	TRUE
8	005PC	Manica-Chimoio	HSP70	638.746	17596	7372	10224	NA	NA	NA	NA	NA	NA	TRUE	NA	NA	TRUE
9	005PC7	Manica-Chimoio	MDR1	2365.33	10962	9494	1468	1.11936	1.157	1.082	52.8159	53.6455	51.9863	TRUE	2.01053	88.0641	FALSE
9	005PC7	Manica-Chimoio	PMP3	2350.2	10962	9475	1487	1.1122	1.149	1.075	52.656	53.4854	51.8265	TRUE	1.99767	88.7801	FALSE
9	005PC7	Manica-Chimoio	PMP2	2336.83	10962	9458	1504	1.10587	1.143	1.069	52.5137	53.343	51.6844	TRUE	1.98631	89.413	FALSE
9	005PC7	Manica-Chimoio	HSP70	2113.11	10962	9143	1819	NA	NA	NA	NA	NA	NA	TRUE	NA	NA	FALSE
10	006PC	Manica-Chimoio	MDR1	1208.85	17251	11077	6174	1.02231	1.051	0.994	50.5516	51.2409	49.8622	TRUE	1.02752	97.7691	TRUE
10	006PC	Manica-Chimoio	PMP2	1201.63	17251	11039	6212	1.0162	1.044	0.988	50.4018	51.0916	49.7121	TRUE	1.02139	98.3796	TRUE
10	006PC	Manica-Chimoio	PMP3	1199.36	17251	11027	6224	1.01428	1.042	0.986	50.3546	51.0445	49.6646	TRUE	1.01946	98.5716	TRUE
10	006PC	Manica-Chimoio	HSP70	1182.47	17251	10937	6314	NA	NA	NA	NA	NA	NA	TRUE	NA	NA	TRUE
11	006PC7	Manica-Chimoio	PMP2	46.8256	11225	438	10787	0.997676	1.13	0.866	49.9418	53.2513	46.6324	TRUE	0.0398017	99.7676	TRUE
11	006PC7	Manica-Chimoio	MDR1	42.4711	11225	398	10827	0.904899	1.028	0.782	47.5038	50.887	44.1206	TRUE	0.0361004	90.4899	TRUE
11	006PC7	Manica-Chimoio	PMP3	41.385	11225	388	10837	0.881758	1.002	0.761	46.8582	50.2592	43.4572	TRUE	0.0351772	88.1758	TRUE
11	006PC7	Manica-Chimoio	HSP70	46.9346	11225	439	10786	NA	NA	NA	NA	NA	NA	TRUE	NA	NA	TRUE
12	007PC	Manica-Chimoio	MDR1	29.5693	19661	488	19173	1.00417	1.13	0.878	50.104	53.2442	46.9638	TRUE	0.0251339	99.5833	TRUE
12	007PC	Manica-Chimoio	PMP3	29.5693	19661	488	19173	1.00417	1.13	0.878	50.104	53.2442	46.9638	TRUE	0.0251339	99.5833	TRUE
12	007PC	Manica-Chimoio	PMP2	29.2626	19661	483	19178	0.99375	1.119	0.869	49.8433	52.9915	46.695	TRUE	0.0248732	99.375	TRUE
12	007PC	Manica-Chimoio	HSP70	29.4466	19661	486	19175	NA	NA	NA	NA	NA	NA	TRUE	NA	NA	TRUE
13	008PC	Manica-Chimoio	MDR1	41.0164	16490	565	15925	1.05706	1.182	0.932	51.387	54.3408	48.4332	TRUE	0.0348639	94.2937	TRUE
13	008PC	Manica-Chimoio	PMP2	40.4255	16490	557	15933	1.04184	1.165	0.918	51.0245	53.9896	48.0594	TRUE	0.0343617	95.8164	TRUE
13	008PC	Manica-Chimoio	PMP3	39.1709	16490	540	15950	1.0095	1.13	0.889	50.2365	53.2255	47.2474	TRUE	0.0332953	99.0497	TRUE
13	008PC	Manica-Chimoio	HSP70	38.8022	16490	535	15955	NA	NA	NA	NA	NA	NA	TRUE	NA	NA	TRUE
14	008PC7	Manica-Chimoio	PMP2	89.4629	10065	737	9328	0.892554	0.981	0.804	47.1614	49.6397	44.683	TRUE	0.0760434	89.2554	TRUE
14	008PC7	Manica-Chimoio	PMP3	87.8244	10065	724	9341	0.876208	0.964	0.789	46.701	49.1883	44.2137	TRUE	0.0746507	87.6208	TRUE
14	008PC7	Manica-Chimoio	MDR1	86.6914	10065	715	9350	0.864904	0.952	0.778	46.3779	48.8713	43.8846	TRUE	0.0736877	86.4904	TRUE
14	008PC7	Manica-Chimoio	HSP70	100.232	10065	822	9243	NA	NA	NA	NA	NA	NA	TRUE	NA	NA	TRUE
15	009PC	Manica-Chimoio	PMP3	155.756	16798	2083	14715	0.974446	1.033	0.916	49.3529	50.863	47.8428	TRUE	0.132392	97.4446	TRUE
15	009PC	Manica-Chimoio	MDR1	154.078	16798	2062	14736	0.96395	1.022	0.906	49.0822	50.5959	47.5685	TRUE	0.130966	96.395	TRUE
15	009PC	Manica-Chimoio	PMP2	150.73	16798	2020	14778	0.943001	1	0.886	48.5332	50.0541	47.0123	TRUE	0.12812	94.3001	TRUE
15	009PC	Manica-Chimoio	HSP70	159.84	16798	2134	14664	NA	NA	NA	NA	NA	NA	TRUE	NA	NA	TRUE
16	009PC7	Manica-Chimoio	PMP2	480.246	7480	2507	4973	0.969245	1.023	0.916	49.2191	50.6041	47.8341	FALSE	0.40821	96.9245	TRUE
16	009PC7	Manica-Chimoio	PMP3	477.175	7480	2494	4986	0.963046	1.016	0.91	49.0588	50.4454	47.6721	FALSE	0.405599	96.3046	TRUE
16	009PC7	Manica-Chimoio	MDR1	449.657	7480	2376	5104	0.907508	0.958	0.857	47.5756	48.9762	46.175	FALSE	0.382208	90.7508	TRUE
16	009PC7	Manica-Chimoio	HSP70	495.485	7480	2571	4909	NA	NA	NA	NA	NA	NA	FALSE	NA	NA	TRUE
17	010PC	Manica-Chimoio	PMP2	157.561	17703	2219	15484	1.00826	1.068	0.949	50.2057	51.6807	48.7307	TRUE	0.133927	99.1739	TRUE
17	010PC	Manica-Chimoio	PMP3	152.708	17703	2155	15548	0.977208	1.035	0.919	49.4236	50.9093	47.938	TRUE	0.129802	97.7208	TRUE
17	010PC	Manica-Chimoio	MDR1	146.746	17703	2076	15627	0.939052	0.995	0.883	48.4284	49.927	46.9299	TRUE	0.124734	93.9052	TRUE
17	010PC	Manica-Chimoio	HSP70	156.27	17703	2202	15501	NA	NA	NA	NA	NA	NA	TRUE	NA	NA	TRUE
18	011PC	Manica-Chimoio	PMP3	1672.52	10049	7624	2425	0.964963	0.998	0.932	49.1085	49.9699	48.247	TRUE	1.42164	96.4963	FALSE
18	011PC	Manica-Chimoio	PMP2	1555.33	10049	7370	2679	0.89735	0.928	0.866	47.2949	48.1566	46.4332	TRUE	1.32203	89.735	FALSE
18	011PC	Manica-Chimoio	MDR1	1492.48	10049	7223	2826	0.861091	0.891	0.831	46.2681	47.1294	45.4067	TRUE	1.26861	86.1091	FALSE
18	011PC	Manica-Chimoio	HSP70	1733.25	10049	7746	2303	NA	NA	NA	NA	NA	NA	TRUE	NA	NA	FALSE
19	011PC7	Manica-Chimoio	MDR1	66.4733	9411	517	8894	1.43642	1.629	1.244	58.9562	62.2042	55.7082	FALSE	0.0565023	56.3578	TRUE
19	011PC7	Manica-Chimoio	PMP3	48.0988	9411	377	9034	1.03937	1.189	0.89	50.9652	54.5673	47.3631	FALSE	0.040884	96.0633	TRUE
19	011PC7	Manica-Chimoio	PMP2	46.9273	9411	368	9043	1.01405	1.161	0.867	50.3489	53.9737	46.724	FALSE	0.0398882	98.5947	TRUE
19	011PC7	Manica-Chimoio	HSP70	46.277	9411	363	9048	NA	NA	NA	NA	NA	NA	FALSE	NA	NA	TRUE
20	012AC	Manica-Chimoio	MDR1	13.1172	16144	179	15965	0.885501	1.064	0.707	46.9637	51.9751	41.9524	TRUE	0.0111496	88.5501	TRUE
20	012AC	Manica-Chimoio	PMP2	12.9698	16144	177	15967	0.875553	1.052	0.699	46.6824	51.7051	41.6597	TRUE	0.0110244	87.5553	TRUE
20	012AC	Manica-Chimoio	PMP3	12.3069	16144	168	15976	0.830799	1.001	0.661	45.3791	50.4518	40.3063	TRUE	0.0104609	83.0799	TRUE
20	012AC	Manica-Chimoio	HSP70	14.8133	16144	202	15942	NA	NA	NA	NA	NA	NA	TRUE	NA	NA	TRUE
21	012PC	Manica-Chimoio	PMP3	1020.01	16449	9537	6912	1.08909	1.121	1.057	52.1322	52.8713	51.393	TRUE	0.867006	91.0914	TRUE
21	012PC	Manica-Chimoio	PMP2	931.351	16449	8996	7453	0.994426	1.024	0.965	49.8603	50.6096	49.1109	TRUE	0.791648	99.4426	TRUE
21	012PC	Manica-Chimoio	MDR1	889.18	16449	8724	7725	0.949399	0.978	0.921	48.7021	49.4559	47.9484	TRUE	0.755803	94.9399	TRUE
21	012PC	Manica-Chimoio	HSP70	936.571	16449	9029	7420	NA	NA	NA	NA	NA	NA	TRUE	NA	NA	TRUE
22	013AC	Manica-Chimoio	PMP2	19.9363	13807	232	13575	1.0407	1.232	0.849	50.9973	55.5907	46.4038	TRUE	0.0169458	95.9297	TRUE
22	013AC	Manica-Chimoio	PMP3	19.6763	13807	229	13578	1.02713	1.217	0.838	50.6692	55.2784	46.0601	TRUE	0.0167249	97.2868	TRUE
22	013AC	Manica-Chimoio	MDR1	19.07	13807	222	13585	0.995479	1.18	0.81	49.8867	54.5324	45.241	TRUE	0.0162095	99.5479	TRUE
22	013AC	Manica-Chimoio	HSP70	19.1566	13807	223	13584	NA	NA	NA	NA	NA	NA	TRUE	NA	NA	TRUE
23	013PC	Manica-Chimoio	PMP3	74.8279	15611	962	14649	0.914367	0.994	0.834	47.7634	49.9468	45.58	TRUE	0.0636037	91.4367	TRUE
23	013PC	Manica-Chimoio	PMP2	72.2608	15611	930	14681	0.882997	0.961	0.805	46.8932	49.092	44.6944	TRUE	0.0614217	88.2997	TRUE
23	013PC	Manica-Chimoio	MDR1	71.1394	15611	916	14695	0.869295	0.946	0.792	46.5039	48.7093	44.2985	TRUE	0.0604685	86.9295	TRUE
23	013PC	Manica-Chimoio	HSP70	81.8358	15611	1049	14562	NA	NA	NA	NA	NA	NA	TRUE	NA	NA	TRUE
24	014AC	Manica-Chimoio	MDR1	284.949	14193	3053	11140	1.01161	1.063	0.961	50.2885	51.5489	49.0281	TRUE	0.242207	98.8394	TRUE
24	014AC	Manica-Chimoio	PMP2	271.195	14193	2922	11271	0.962778	1.012	0.914	49.0518	50.3256	47.778	TRUE	0.230516	96.2778	TRUE
24	014AC	Manica-Chimoio	PMP3	265.26	14193	2865	11328	0.941709	0.99	0.893	48.499	49.7785	47.2195	TRUE	0.225471	94.1709	TRUE
24	014AC	Manica-Chimoio	HSP70	281.68	14193	3022	11171	NA	NA	NA	NA	NA	NA	TRUE	NA	NA	TRUE
25	014PC	Manica-Chimoio	MDR1	23.7154	15083	301	14782	4.66751	5.92418	3.41085	82.3556	86.2679	78.4433	TRUE	0.00912458	-64.2089	TRUE
25	014PC	Manica-Chimoio	PMP3	3.51524	15083	45	15038	0.691847	0.956293	0.427402	40.893	50.1318	31.6543	TRUE	0.00298795	86.5183	FALSE
25	014PC	Manica-Chimoio	HSP70	5.08094	15083	65	15018	NA	NA	NA	NA	NA	NA	TRUE	NA	NA	FALSE
25	014PC	Manica-Chimoio	PMP2	4.14127	15083	53	15030	0.815059	1.11231	0.517806	44.9054	53.9283	35.8825	TRUE	0.00352008	98.0735	FALSE
26	014PC7	Manica-Chimoio	PMP2	353.711	8638	2243	6395	0.959812	1.016	0.904	48.9747	50.4304	47.519	FALSE	0.300655	95.9812	TRUE
26	014PC7	Manica-Chimoio	MDR1	328.414	8638	2104	6534	0.891166	0.944	0.838	47.1226	48.5978	45.6473	FALSE	0.279152	89.1166	TRUE
26	014PC7	Manica-Chimoio	PMP3	316.412	8638	2037	6601	0.858597	0.91	0.807	46.196	47.68	44.7119	FALSE	0.26895	85.8597	TRUE
26	014PC7	Manica-Chimoio	HSP70	368.522	8638	2323	6315	NA	NA	NA	NA	NA	NA	FALSE	NA	NA	TRUE
27	015AC	Manica-Chimoio	MDR1	92.6603	16702	1265	15437	1.03926	1.121	0.957	50.9626	52.929	48.9962	TRUE	0.0787612	96.0739	TRUE
27	015AC	Manica-Chimoio	PMP2	92.3555	16702	1261	15441	1.03584	1.117	0.954	50.8803	52.8483	48.9122	TRUE	0.0785022	96.4158	TRUE
27	015AC	Manica-Chimoio	PMP3	89.8438	16702	1228	15474	1.00767	1.088	0.928	50.1911	52.1727	48.2095	TRUE	0.0763673	99.2328	TRUE
27	015AC	Manica-Chimoio	HSP70	89.1598	16702	1219	15483	NA	NA	NA	NA	NA	NA	TRUE	NA	NA	TRUE
28	015PC7	Manica-Chimoio	PMP2	205.116	10669	1707	8962	0.901027	0.96	0.842	47.3969	49.0336	45.7601	TRUE	0.174349	90.1027	TRUE
28	015PC7	Manica-Chimoio	MDR1	202.232	10669	1685	8984	0.888357	0.947	0.83	47.0439	48.6849	45.4029	TRUE	0.171897	88.8357	TRUE
28	015PC7	Manica-Chimoio	PMP3	201.97	10669	1683	8986	0.887206	0.946	0.829	47.0116	48.653	45.3703	TRUE	0.171675	88.7206	TRUE
28	015PC7	Manica-Chimoio	HSP70	227.647	10669	1877	8792	NA	NA	NA	NA	NA	NA	TRUE	NA	NA	TRUE
29	016AC	Manica-Chimoio	MDR1	16.6272	15819	222	15597	1.0138	1.203	0.825	50.3425	55.0091	45.6759	TRUE	0.0141332	98.6204	TRUE
29	016AC	Manica-Chimoio	PMP3	14.969	15819	200	15619	0.912688	1.088	0.738	47.7175	52.5001	42.935	TRUE	0.0127236	91.2688	TRUE
29	016AC	Manica-Chimoio	PMP2	13.8397	15819	185	15634	0.843832	1.009	0.679	45.7651	50.6231	40.9071	TRUE	0.0117637	84.3832	TRUE
29	016AC	Manica-Chimoio	HSP70	16.401	15819	219	15600	NA	NA	NA	NA	NA	NA	TRUE	NA	NA	TRUE
30	016PC	Manica-Chimoio	MDR1	50.4337	14775	620	14155	0.932293	1.034	0.83	48.248	50.9814	45.5146	TRUE	0.0428686	93.2293	TRUE
30	016PC	Manica-Chimoio	PMP2	48.0259	14775	591	14184	0.887783	0.986	0.789	47.0278	49.7893	44.2664	TRUE	0.040822	88.7783	TRUE
30	016PC	Manica-Chimoio	PMP3	47.1138	14775	580	14195	0.870924	0.968	0.774	46.5505	49.3223	43.7786	TRUE	0.0400468	87.0924	TRUE
30	016PC	Manica-Chimoio	HSP70	54.0964	14775	664	14111	NA	NA	NA	NA	NA	NA	TRUE	NA	NA	TRUE
31	017PC	Manica-Chimoio	PMP3	16.5219	11545	161	11384	0.981578	1.195	0.768	49.5352	54.9711	44.0993	TRUE	0.0140436	98.1578	TRUE
31	017PC	Manica-Chimoio	MDR1	16.2119	11545	158	11387	0.963161	1.174	0.753	49.0618	54.5222	43.6013	TRUE	0.0137801	96.3161	TRUE
31	017PC	Manica-Chimoio	PMP2	14.2505	11545	139	11406	0.846634	1.038	0.655	45.8474	51.4577	40.2371	TRUE	0.0121129	84.6634	TRUE
31	017PC	Manica-Chimoio	HSP70	16.8319	11545	164	11381	NA	NA	NA	NA	NA	NA	TRUE	NA	NA	TRUE
32	017PC7	Manica-Chimoio	PMP2	6.47278	12758	70	12688	0.920835	1.222	0.62	47.9393	56.0883	39.7903	TRUE	0.00550186	92.0835	TRUE
32	017PC7	Manica-Chimoio	MDR1	6.10194	12758	66	12692	0.868079	1.156	0.58	46.4691	54.7184	38.2198	TRUE	0.00518665	86.8079	TRUE
32	017PC7	Manica-Chimoio	PMP3	6.10194	12758	66	12692	0.868079	1.156	0.58	46.4691	54.7184	38.2198	TRUE	0.00518665	86.8079	TRUE
32	017PC7	Manica-Chimoio	HSP70	7.02925	12758	76	12682	NA	NA	NA	NA	NA	NA	TRUE	NA	NA	TRUE
33	018A7C	Manica-Chimoio	MDR1	3.05738	14256	37	14219	0.63746	0.902	0.373	38.9298	48.7943	29.0653	TRUE	0.00259877	63.746	FALSE
33	018A7C	Manica-Chimoio	PMP3	2.06493	14256	25	14231	0.430535	0.634	0.227	30.0961	40.0374	20.1548	TRUE	0.00175519	43.0535	FALSE
33	018A7C	Manica-Chimoio	HSP70	4.79619	14256	58	14198	NA	NA	NA	NA	NA	NA	TRUE	NA	NA	FALSE
33	018A7C	Manica-Chimoio	PMP2	4.29912	14256	52	14204	0.896362	1.234	0.559	47.2675	56.6491	37.8858	TRUE	0.00365426	89.6362	FALSE
34	018AC	Manica-Chimoio	MDR1	1000.05	17403	9965	7438	0.960579	0.988	0.933	48.9947	49.7061	48.2832	TRUE	0.850041	96.0579	TRUE
34	018AC	Manica-Chimoio	PMP2	983.712	17403	9861	7542	0.944888	0.972	0.918	48.5832	49.2959	47.8704	TRUE	0.836155	94.4888	TRUE
34	018AC	Manica-Chimoio	PMP3	970.681	17403	9777	7626	0.932371	0.959	0.906	48.2501	48.9638	47.5364	TRUE	0.825079	93.2371	TRUE
34	018AC	Manica-Chimoio	HSP70	1041.09	17403	10220	7183	NA	NA	NA	NA	NA	NA	TRUE	NA	NA	TRUE
35	018PC	Manica-Chimoio	PMP3	22.4818	13789	261	13528	1.07927	1.268	0.89	51.9061	56.2726	47.5397	TRUE	0.0191096	92.0733	TRUE
35	018PC	Manica-Chimoio	PMP2	21.8732	13789	254	13535	1.05005	1.235	0.865	51.2207	55.6198	46.8217	TRUE	0.0185923	94.995	TRUE
35	018PC	Manica-Chimoio	PMP2	28.032	12359	291	12068	1.04732	1.219	0.875	51.1558	55.2631	47.0484	TRUE	0.0238272	95.2676	TRUE
35	018PC	Manica-Chimoio	HSP70	20.8306	13789	242	13547	NA	NA	NA	NA	NA	NA	TRUE	NA	NA	TRUE
36	019PC	Manica-Chimoio	MDR1	389.738	13440	3790	9650	1.02393	1.07	0.977	50.5912	51.7274	49.4549	TRUE	0.331277	97.6071	TRUE
36	019PC	Manica-Chimoio	PMP2	385.843	13440	3758	9682	1.0137	1.06	0.968	50.3401	51.4788	49.2014	TRUE	0.327967	98.6303	TRUE
36	019PC	Manica-Chimoio	PMP3	377.006	13440	3685	9755	0.99048	1.036	0.945	49.7609	50.905	48.6167	TRUE	0.320455	99.048	TRUE
36	019PC	Manica-Chimoio	HSP70	380.63	13440	3715	9725	NA	NA	NA	NA	NA	NA	TRUE	NA	NA	TRUE
37	019PC7	Manica-Chimoio	PMP3	90.4888	14048	1040	13008	1.11426	1.213	1.016	52.7021	54.9032	50.501	TRUE	0.0769155	88.5743	TRUE
37	019PC7	Manica-Chimoio	PMP2	87.7787	14048	1010	13038	1.08089	1.177	0.985	51.9435	54.1632	49.7239	TRUE	0.0746119	91.9115	TRUE
37	019PC7	Manica-Chimoio	MDR1	78.2525	14048	904	13144	0.963583	1.052	0.876	49.0727	51.3567	46.7886	TRUE	0.0665147	96.3583	TRUE
37	019PC7	Manica-Chimoio	HSP70	81.21	14048	937	13111	NA	NA	NA	NA	NA	NA	TRUE	NA	NA	TRUE
38	020AC	Manica-Chimoio	PMP2	22.0486	18043	335	17708	1.02787	1.185	0.871	50.6871	54.4986	46.8757	TRUE	0.0187413	97.2132	TRUE
38	020AC	Manica-Chimoio	PMP3	21.1852	18043	322	17721	0.987619	1.14	0.836	49.6885	53.5383	45.8388	TRUE	0.0180074	98.7619	TRUE
38	020AC	Manica-Chimoio	MDR1	20.9861	18043	319	17724	0.978335	1.129	0.827	49.4524	53.311	45.5939	TRUE	0.0178381	97.8335	TRUE
38	020AC	Manica-Chimoio	HSP70	21.4508	18043	326	17717	NA	NA	NA	NA	NA	NA	TRUE	NA	NA	TRUE
39	020PC	Manica-Chimoio	MDR1	486.582	15006	5083	9923	0.973055	1.011	0.935	49.3172	50.2908	48.3435	TRUE	0.413595	97.3055	TRUE
39	020PC	Manica-Chimoio	PMP2	480.669	15006	5033	9973	0.96123	0.999	0.924	49.0116	49.9874	48.0358	TRUE	0.408569	96.123	TRUE
39	020PC	Manica-Chimoio	PMP3	479.961	15006	5027	9979	0.959815	0.997	0.922	48.9748	49.9508	47.9987	TRUE	0.407967	95.9815	TRUE
39	020PC	Manica-Chimoio	HSP70	500.056	15006	5196	9810	NA	NA	NA	NA	NA	NA	TRUE	NA	NA	TRUE
40	020PC7	Manica-Chimoio	MDR1	822.561	16135	8116	8019	1.01041	1.042	0.979	50.259	51.0453	49.4728	TRUE	0.699177	98.9585	TRUE
40	020PC7	Manica-Chimoio	PMP3	811.609	16135	8041	8094	0.996962	1.028	0.966	49.9239	50.7118	49.136	TRUE	0.689868	99.6962	TRUE
40	020PC7	Manica-Chimoio	PMP2	810.883	16135	8036	8099	0.996069	1.027	0.965	49.9015	50.6895	49.1135	TRUE	0.68925	99.6069	TRUE
40	020PC7	Manica-Chimoio	HSP70	814.083	16135	8058	8077	NA	NA	NA	NA	NA	NA	TRUE	NA	NA	TRUE
41	021AC	Manica-Chimoio	PMP2	53.1117	16334	721	15613	0.239606	0.259	0.22	19.3292	20.6058	18.0526	TRUE	0.0451449	23.9606	TRUE
41	021AC	Manica-Chimoio	PMP3	52.0572	16334	707	15627	0.234849	0.254	0.215	19.0184	20.2892	17.7476	TRUE	0.0442486	23.4849	TRUE
41	021AC	Manica-Chimoio	MDR1	50.6277	16334	688	15646	0.2284	0.247	0.209	18.5933	19.8559	17.3307	TRUE	0.0430335	22.84	TRUE
41	021AC	Manica-Chimoio	HSP70	221.663	16334	2805	13529	NA	NA	NA	NA	NA	NA	TRUE	NA	NA	TRUE
42	022A7C	Manica-Chimoio	PMP2	47.9012	16517	659	15858	0.89198	0.986	0.798	47.1453	49.764	44.5266	TRUE	0.040716	89.198	TRUE
42	022A7C	Manica-Chimoio	MDR1	46.4925	16517	640	15877	0.865747	0.957	0.774	46.4022	49.0362	43.7682	TRUE	0.0395186	86.5747	TRUE
42	022A7C	Manica-Chimoio	PMP3	44.9375	16517	619	15898	0.83679	0.926	0.747	45.5572	48.2078	42.9067	TRUE	0.0381968	83.679	TRUE
42	022A7C	Manica-Chimoio	HSP70	53.7022	16517	737	15780	NA	NA	NA	NA	NA	NA	TRUE	NA	NA	TRUE
43	022PC	Manica-Chimoio	MDR1	2.46182	14830	31	14799	1.55058	2.43	0.671	60.7932	74.3151	47.2712	TRUE	0.00209254	44.9424	FALSE
43	022PC	Manica-Chimoio	PMP3	2.38232	14830	30	14800	1.50051	2.357	0.644	60.0081	73.7121	46.3041	TRUE	0.00202498	49.9493	FALSE
43	022PC	Manica-Chimoio	HSP70	1.58768	14830	20	14810	NA	NA	NA	NA	NA	NA	TRUE	NA	NA	FALSE
43	022PC	Manica-Chimoio	PMP2	2.14387	14830	27	14803	1.35032	2.138	0.562	57.4526	71.7207	43.1845	TRUE	0.00182229	64.9681	FALSE
44	022PC7	Manica-Chimoio	PMP3	1491.98	12387	8902	3485	0.967134	0.997	0.937	49.1646	49.9479	48.3814	TRUE	1.26818	96.7134	FALSE
44	022PC7	Manica-Chimoio	PMP2	1419.32	12387	8680	3707	0.920039	0.949	0.891	47.9177	48.7023	47.1331	TRUE	1.20642	92.0039	FALSE
44	022PC7	Manica-Chimoio	MDR1	1406.7	12387	8640	3747	0.911854	0.941	0.883	47.6948	48.4796	46.9099	TRUE	1.19569	91.1854	FALSE
44	022PC7	Manica-Chimoio	HSP70	1542.68	12387	9049	3338	NA	NA	NA	NA	NA	NA	TRUE	NA	NA	FALSE
45	023A7C	Manica-Chimoio	PMP3	23.3914	15493	305	15188	1.03779	1.204	0.872	50.9272	54.9308	46.9237	TRUE	0.0198827	96.2211	TRUE
45	023A7C	Manica-Chimoio	MDR1	21.2245	15493	277	15216	0.941652	1.096	0.787	48.4975	52.5968	44.3981	TRUE	0.0180408	94.1652	TRUE
45	023A7C	Manica-Chimoio	PMP2	20.8379	15493	272	15221	0.924503	1.077	0.772	48.0385	52.1546	43.9225	TRUE	0.0177123	92.4503	TRUE
45	023A7C	Manica-Chimoio	HSP70	22.5396	15493	294	15199	NA	NA	NA	NA	NA	NA	TRUE	NA	NA	TRUE
46	023PC	Manica-Chimoio	MDR1	3.6132	15653	48	15605	1.33385	1.914	0.754	57.1523	67.8002	46.5044	TRUE	0.00307122	66.6154	FALSE
46	023PC	Manica-Chimoio	PMP3	3.31167	15653	44	15609	1.22254	1.764	0.681	55.0063	65.9763	44.0364	TRUE	0.00281492	77.7465	FALSE
46	023PC	Manica-Chimoio	HSP70	2.70886	15653	36	15617	NA	NA	NA	NA	NA	NA	TRUE	NA	NA	FALSE
46	023PC	Manica-Chimoio	PMP2	3.83939	15653	51	15602	1.41735	2.026	0.809	58.6323	69.0447	48.22	TRUE	0.00326348	58.2653	FALSE
47	024A7C	Manica-Chimoio	PMP3	38.6928	14805	479	14326	0.945753	1.064	0.828	48.606	51.7275	45.4846	TRUE	0.0328889	94.5753	TRUE
47	024A7C	Manica-Chimoio	PMP2	37.2156	14805	461	14344	0.909645	1.024	0.795	47.6342	50.7822	44.4863	TRUE	0.0316332	90.9645	TRUE
47	024A7C	Manica-Chimoio	MDR1	35.9859	14805	446	14359	0.879589	0.992	0.768	46.7969	49.9665	43.6273	TRUE	0.030588	87.9589	TRUE
47	024A7C	Manica-Chimoio	HSP70	40.9122	14805	506	14299	NA	NA	NA	NA	NA	NA	TRUE	NA	NA	TRUE
48	024AC	Manica-Chimoio	MDR1	3.56348	16863	51	16812	1.08524	1.518	0.653	52.0438	61.9891	42.0985	TRUE	0.00302896	91.4765	FALSE
48	024AC	Manica-Chimoio	PMP3	3.2836	16863	47	16816	1	1.407	0.593	50	60.1642	39.8358	TRUE	0.00279106	100	FALSE
48	024AC	Manica-Chimoio	HSP70	3.2836	16863	47	16816	NA	NA	NA	NA	NA	NA	TRUE	NA	NA	FALSE
48	024AC	Manica-Chimoio	PMP2	3.07373	16863	44	16819	0.936087	1.323	0.549	48.3494	58.675	38.0239	TRUE	0.00261267	93.6087	FALSE
49	024PC	Manica-Chimoio	PMP3	9.88823	16010	134	15876	0.85838	1.057	0.66	46.1897	51.9276	40.4518	TRUE	0.00840499	85.838	TRUE
49	024PC	Manica-Chimoio	MDR1	9.51777	16010	129	15881	0.826221	1.019	0.634	45.2421	51.0206	39.4636	TRUE	0.0080901	82.6221	TRUE
49	024PC	Manica-Chimoio	PMP2	7.88912	16010	107	15903	0.684841	0.853	0.516	40.6472	46.5827	34.7118	TRUE	0.00670576	68.4841	TRUE
49	024PC	Manica-Chimoio	HSP70	11.5196	16010	156	15854	NA	NA	NA	NA	NA	NA	TRUE	NA	NA	TRUE
50	025PC7	Manica-Chimoio	MDR1	76.5708	10125	638	9487	0.9277	1.028	0.828	48.1247	50.8165	45.4329	TRUE	0.0650852	92.77	TRUE
50	025PC7	Manica-Chimoio	PMP3	72.98	10125	609	9516	0.884196	0.981	0.788	46.927	49.6453	44.2086	TRUE	0.062033	88.4196	TRUE
50	025PC7	Manica-Chimoio	PMP2	70.7568	10125	591	9534	0.85726	0.952	0.763	46.1572	48.8915	43.423	TRUE	0.0601433	85.726	TRUE
50	025PC7	Manica-Chimoio	HSP70	82.5383	10125	686	9439	NA	NA	NA	NA	NA	NA	TRUE	NA	NA	TRUE
51	026A7C	Manica-Chimoio	PMP3	17.4114	17494	257	17237	1.05804	1.244	0.872	51.4101	55.7911	47.0291	TRUE	0.0147997	94.1958	TRUE
51	026A7C	Manica-Chimoio	PMP2	16.9338	17494	250	17244	1.02901	1.211	0.847	50.715	55.1283	46.3017	TRUE	0.0143937	97.0985	TRUE
51	026A7C	Manica-Chimoio	MDR1	16.3881	17494	242	17252	0.995856	1.173	0.819	49.8962	54.3462	45.4462	TRUE	0.0139299	99.5856	TRUE
51	026A7C	Manica-Chimoio	HSP70	16.4563	17494	243	17251	NA	NA	NA	NA	NA	NA	TRUE	NA	NA	TRUE
52	026PC7	Manica-Chimoio	PMP3	632.927	7501	3121	4380	0.923845	0.97	0.878	48.0208	49.2575	46.784	FALSE	0.537988	92.3845	TRUE
52	026PC7	Manica-Chimoio	PMP2	621.433	7501	3078	4423	0.907068	0.952	0.862	47.5635	48.8034	46.3236	FALSE	0.528218	90.7068	TRUE
52	026PC7	Manica-Chimoio	MDR1	605.056	7501	3016	4485	0.883164	0.927	0.839	46.8979	48.1421	45.6537	FALSE	0.514298	88.3164	TRUE
52	026PC7	Manica-Chimoio	HSP70	685.101	7501	3311	4190	NA	NA	NA	NA	NA	NA	FALSE	NA	NA	TRUE
53	027AC	Manica-Chimoio	PMP3	26.4008	17665	392	17273	0.889675	1.011	0.769	47.0809	50.4725	43.6892	TRUE	0.0224407	88.9675	TRUE
53	027AC	Manica-Chimoio	MDR1	25.788	17665	383	17282	0.869024	0.988	0.75	46.4961	49.9037	43.0886	TRUE	0.0219198	86.9024	TRUE
53	027AC	Manica-Chimoio	PMP2	25.4477	17665	378	17287	0.857555	0.975	0.74	46.1658	49.582	42.7495	TRUE	0.0216305	85.7555	TRUE
53	027AC	Manica-Chimoio	HSP70	29.6747	17665	440	17225	NA	NA	NA	NA	NA	NA	TRUE	NA	NA	TRUE
54	027PC7	Manica-Chimoio	PMP2	334.001	8622	2131	6491	0.88681	0.939	0.835	47.0005	48.4648	45.5362	FALSE	0.2839	88.681	TRUE
54	027PC7	Manica-Chimoio	MDR1	333.638	8622	2129	6493	0.885847	0.938	0.834	46.9734	48.438	45.5089	FALSE	0.283592	88.5847	TRUE
54	027PC7	Manica-Chimoio	PMP3	331.828	8622	2119	6503	0.88104	0.933	0.829	46.8379	48.3038	45.3721	FALSE	0.282053	88.104	TRUE
54	027PC7	Manica-Chimoio	HSP70	376.632	8622	2362	6260	NA	NA	NA	NA	NA	NA	FALSE	NA	NA	TRUE
55	028A7C	Manica-Chimoio	MDR1	1.40666	17574	21	17553	1.10533	1.798	0.412	52.5014	68.1371	36.8657	TRUE	0.00119566	89.4674	FALSE
55	028A7C	Manica-Chimoio	PMP3	1.1386	17574	17	17557	0.894686	1.487	0.303	47.2208	63.7147	30.7269	TRUE	0.000967806	89.4686	FALSE
55	028A7C	Manica-Chimoio	HSP70	1.27262	17574	19	17555	NA	NA	NA	NA	NA	NA	TRUE	NA	NA	FALSE
55	028A7C	Manica-Chimoio	PMP2	1.40666	17574	21	17553	1.10533	1.798	0.412	52.5014	68.1371	36.8657	TRUE	0.00119566	89.4674	FALSE
56	028PC	Manica-Chimoio	PMP2	10.572	17438	156	17282	1.09132	1.339	0.844	52.1833	57.8453	46.5212	TRUE	0.00898624	90.8681	TRUE
56	028PC	Manica-Chimoio	MDR1	10.504	17438	155	17283	1.08429	1.331	0.838	52.0221	57.6944	46.3497	TRUE	0.00892837	91.5708	TRUE
56	028PC	Manica-Chimoio	PMP3	9.95953	17438	147	17291	1.02809	1.265	0.791	50.6925	56.4468	44.9383	TRUE	0.0084656	97.1909	TRUE
56	028PC	Manica-Chimoio	HSP70	9.6874	17438	143	17295	NA	NA	NA	NA	NA	NA	TRUE	NA	NA	TRUE
57	028PC7	Manica-Chimoio	PMP2	5.20814	10414	46	10368	0.675753	0.93	0.421	40.3253	49.3874	31.2632	TRUE	0.00442692	67.5753	FALSE
57	028PC7	Manica-Chimoio	PMP3	7.47975	10414	66	10348	0.970495	1.301	0.64	49.2513	57.7689	40.7338	TRUE	0.00635779	97.0495	TRUE
57	028PC7	Manica-Chimoio	MDR1	6.91144	10414	61	10353	0.896756	1.209	0.585	47.2784	55.9477	38.6091	TRUE	0.00587472	89.6756	TRUE
57	028PC7	Manica-Chimoio	HSP70	7.70716	10414	68	10346	NA	NA	NA	NA	NA	NA	TRUE	NA	NA	TRUE
58	029PC	Manica-Chimoio	PMP3	294.175	18053	3994	14059	0.957019	0.999	0.915	48.9019	49.9904	47.8133	TRUE	0.250049	95.7019	TRUE
58	029PC	Manica-Chimoio	PMP2	293.673	18053	3988	14065	0.955386	0.997	0.914	48.8592	49.9481	47.7703	TRUE	0.249622	95.5386	TRUE
58	029PC	Manica-Chimoio	MDR1	288.083	18053	3921	14132	0.937197	0.978	0.896	48.379	49.472	47.286	TRUE	0.24487	93.7197	TRUE
58	029PC	Manica-Chimoio	HSP70	307.387	18053	4151	13902	NA	NA	NA	NA	NA	NA	TRUE	NA	NA	TRUE
59	029PC7	Manica-Chimoio	MDR1	469.753	11382	3747	7635	1.01898	1.066	0.972	50.4701	51.6139	49.3263	TRUE	0.39929	98.1019	TRUE
59	029PC7	Manica-Chimoio	PMP2	418.643	11382	3408	7974	0.908115	0.951	0.866	47.5923	48.7605	46.424	TRUE	0.355847	90.8115	TRUE
59	029PC7	Manica-Chimoio	PMP3	369.379	11382	3067	8315	0.801251	0.84	0.763	44.483	45.6719	43.2942	TRUE	0.313972	80.1251	TRUE
59	029PC7	Manica-Chimoio	HSP70	461.003	11382	3690	7692	NA	NA	NA	NA	NA	NA	TRUE	NA	NA	TRUE
60	030PC	Manica-Chimoio	MDR1	558.306	17465	6599	10866	0.99594	1.03	0.962	49.8983	50.7588	49.0378	TRUE	0.47456	99.594	TRUE
60	030PC	Manica-Chimoio	PMP2	551.72	17465	6538	10927	0.984192	1.018	0.95	49.6016	50.464	48.7393	TRUE	0.468962	98.4192	TRUE
60	030PC	Manica-Chimoio	PMP3	551.074	17465	6532	10933	0.983039	1.017	0.949	49.5724	50.4349	48.7099	TRUE	0.468413	98.3039	TRUE
60	030PC	Manica-Chimoio	HSP70	560.582	17465	6620	10845	NA	NA	NA	NA	NA	NA	TRUE	NA	NA	TRUE
61	031A7C	Manica-Chimoio	PMP2	63.6472	10140	534	9606	1.10148	1.237	0.966	52.4146	55.4797	49.3495	TRUE	0.0541001	89.8516	TRUE
61	031A7C	Manica-Chimoio	PMP3	59.8566	10140	503	9637	1.03588	1.165	0.907	50.8813	53.9973	47.7652	TRUE	0.0508781	96.4116	TRUE
61	031A7C	Manica-Chimoio	MDR1	58.1488	10140	489	9651	1.00633	1.133	0.88	50.1577	53.2965	47.0189	TRUE	0.0494265	99.3672	TRUE
61	031A7C	Manica-Chimoio	HSP70	57.7831	10140	486	9654	NA	NA	NA	NA	NA	NA	TRUE	NA	NA	TRUE
62	031PC	Manica-Chimoio	PMP3	637.289	16799	7026	9773	0.988573	1.022	0.956	49.7127	50.5479	48.8775	TRUE	0.541696	98.8573	TRUE
62	031PC	Manica-Chimoio	PMP2	618.54	16799	6869	9930	0.959489	0.992	0.927	48.9663	49.8056	48.1269	TRUE	0.525759	95.9489	TRUE
62	031PC	Manica-Chimoio	MDR1	604.642	16799	6751	10048	0.937931	0.97	0.906	48.3986	49.2409	47.5562	TRUE	0.513946	93.7931	TRUE
62	031PC	Manica-Chimoio	HSP70	644.655	16799	7087	9712	NA	NA	NA	NA	NA	NA	TRUE	NA	NA	TRUE
63	031PC7	Manica-Chimoio	PMP3	897.077	16742	8932	7810	0.956849	0.985	0.928	48.8974	49.6437	48.1512	TRUE	0.762516	95.6849	TRUE
63	031PC7	Manica-Chimoio	PMP2	884.342	16742	8847	7895	0.943265	0.971	0.915	48.5402	49.2877	47.7927	TRUE	0.751691	94.3265	TRUE
63	031PC7	Manica-Chimoio	MDR1	875.435	16742	8787	7955	0.933765	0.962	0.906	48.2874	49.0358	47.539	TRUE	0.74412	93.3765	TRUE
63	031PC7	Manica-Chimoio	HSP70	937.533	16742	9196	7546	NA	NA	NA	NA	NA	NA	TRUE	NA	NA	TRUE
64	033PC	Manica-Chimoio	PMP3	502.168	16193	5626	10567	1.24281	1.291	1.194	55.4131	56.3756	54.4506	TRUE	0.426843	75.7191	TRUE
64	033PC	Manica-Chimoio	MDR1	454.708	16193	5191	11002	1.12535	1.17	1.081	52.9489	53.9372	51.9607	TRUE	0.386502	87.4649	TRUE
64	033PC	Manica-Chimoio	PMP2	449.587	16193	5143	11050	1.11268	1.157	1.068	52.6667	53.6577	51.6756	TRUE	0.382149	88.7324	TRUE
64	033PC	Manica-Chimoio	HSP70	404.059	16193	4707	11486	NA	NA	NA	NA	NA	NA	TRUE	NA	NA	TRUE
65	034PC7	Manica-Chimoio	MDR1	665.345	18486	7985	10501	1.02642	1.059	0.994	50.652	51.4413	49.8626	TRUE	0.565543	97.3577	TRUE
65	034PC7	Manica-Chimoio	PMP2	644.249	18486	7795	10691	0.993878	1.025	0.962	49.8465	50.6404	49.0526	TRUE	0.547611	99.3878	TRUE
65	034PC7	Manica-Chimoio	PMP3	642.05	18486	7775	10711	0.990486	1.022	0.959	49.761	50.5554	48.9666	TRUE	0.545742	99.0486	TRUE
65	034PC7	Manica-Chimoio	HSP70	648.217	18486	7831	10655	NA	NA	NA	NA	NA	NA	TRUE	NA	NA	TRUE
66	035PC	Manica-Chimoio	MDR1	42.7888	13187	471	12716	0.978827	1.103	0.854	49.465	52.6412	46.2888	TRUE	0.0363705	97.8827	TRUE
66	035PC	Manica-Chimoio	PMP3	41.6791	13187	459	12728	0.953442	1.075	0.831	48.8083	52.004	45.6127	TRUE	0.0354272	95.3442	TRUE
66	035PC	Manica-Chimoio	PMP2	39.2783	13187	433	12754	0.898522	1.015	0.782	47.3275	50.5644	44.0905	TRUE	0.0333865	89.8522	TRUE
66	035PC	Manica-Chimoio	HSP70	43.7143	13187	481	12706	NA	NA	NA	NA	NA	NA	TRUE	NA	NA	TRUE
67	035PC7	Manica-Chimoio	MDR1	339.331	13801	3458	10343	0.973145	1.019	0.927	49.3195	50.495	48.1439	TRUE	0.288431	97.3145	TRUE
67	035PC7	Manica-Chimoio	PMP3	322.504	13801	3309	10492	0.924887	0.969	0.881	48.0489	49.236	46.8618	TRUE	0.274128	92.4887	TRUE
67	035PC7	Manica-Chimoio	PMP2	321.943	13801	3304	10497	0.92328	0.967	0.879	48.0055	49.1929	46.818	TRUE	0.273652	92.328	TRUE
67	035PC7	Manica-Chimoio	HSP70	348.695	13801	3540	10261	NA	NA	NA	NA	NA	NA	TRUE	NA	NA	TRUE
68	036A7C	Manica-Chimoio	MDR1	116.943	10653	1008	9645	0.985597	1.071	0.9	49.6373	51.8133	47.4614	TRUE	0.0994019	98.5597	TRUE
68	036A7C	Manica-Chimoio	PMP2	113.168	10653	977	9676	0.95378	1.037	0.87	48.8172	51.0093	46.625	TRUE	0.0961929	95.378	TRUE
68	036A7C	Manica-Chimoio	PMP3	112.439	10653	971	9682	0.947633	1.031	0.864	48.6556	50.8509	46.4604	TRUE	0.0955731	94.7633	TRUE
68	036A7C	Manica-Chimoio	HSP70	118.652	10653	1022	9631	NA	NA	NA	NA	NA	NA	TRUE	NA	NA	TRUE
69	036PC	Manica-Chimoio	PMP3	297.233	16828	3757	13071	1.06226	1.111	1.013	51.5095	52.6573	50.3618	TRUE	0.252648	93.7738	TRUE
69	036PC	Manica-Chimoio	MDR1	287.82	16828	3652	13176	1.02862	1.076	0.981	50.7054	51.8619	49.5489	TRUE	0.244647	97.1378	TRUE
69	036PC	Manica-Chimoio	PMP2	275.916	16828	3518	13310	0.986078	1.032	0.94	49.6495	50.8169	48.4821	TRUE	0.234529	98.6078	TRUE
69	036PC	Manica-Chimoio	HSP70	279.812	16828	3562	13266	NA	NA	NA	NA	NA	NA	TRUE	NA	NA	TRUE
70	039PC	Manica-Chimoio	MDR1	302.12	17569	3979	13590	0.979734	1.023	0.937	49.4882	50.5848	48.3915	TRUE	0.256802	97.9734	TRUE
70	039PC	Manica-Chimoio	PMP3	300.735	17569	3963	13606	0.975244	1.018	0.932	49.3734	50.471	48.2757	TRUE	0.255625	97.5244	TRUE
70	039PC	Manica-Chimoio	PMP2	294.44	17569	3890	13679	0.95483	0.997	0.913	48.8447	49.9471	47.7423	TRUE	0.250274	95.483	TRUE
70	039PC	Manica-Chimoio	HSP70	308.369	17569	4051	13518	NA	NA	NA	NA	NA	NA	TRUE	NA	NA	TRUE
71	040PC	Manica-Chimoio	MDR1	11.6676	14288	141	14147	1.14707	1.424	0.87	53.4249	59.4421	47.4077	TRUE	0.00991744	85.2931	TRUE
71	040PC	Manica-Chimoio	PMP3	9.09242	14288	110	14178	0.893899	1.124	0.664	47.1989	53.6089	40.7888	TRUE	0.00772856	89.3899	TRUE
71	040PC	Manica-Chimoio	PMP2	8.92647	14288	108	14180	0.877585	1.104	0.651	46.7401	53.1742	40.306	TRUE	0.0075875	87.7585	TRUE
71	040PC	Manica-Chimoio	HSP70	10.1716	14288	123	14165	NA	NA	NA	NA	NA	NA	TRUE	NA	NA	TRUE
72	042A7C	Manica-Chimoio	PMP3	67.4058	10775	600	10175	0.971642	1.081	0.862	49.2809	52.0902	46.4716	TRUE	0.0572949	97.1642	TRUE
72	042A7C	Manica-Chimoio	MDR1	65.4418	10775	583	10192	0.943332	1.05	0.837	48.542	51.3701	45.7138	TRUE	0.0556255	94.3332	TRUE
72	042A7C	Manica-Chimoio	PMP2	63.7116	10775	568	10207	0.918392	1.023	0.814	47.873	50.7176	45.0285	TRUE	0.0541549	91.8392	TRUE
72	042A7C	Manica-Chimoio	HSP70	69.373	10775	617	10158	NA	NA	NA	NA	NA	NA	TRUE	NA	NA	TRUE
73	043PC7	Manica-Chimoio	PMP3	122.97	14217	1411	12806	1.05172	1.13	0.973	51.2605	53.1274	49.3936	TRUE	0.104525	94.8275	TRUE
73	043PC7	Manica-Chimoio	MDR1	121.409	14217	1394	12823	1.03838	1.116	0.961	50.9413	52.8143	49.0684	TRUE	0.103198	96.1624	TRUE
73	043PC7	Manica-Chimoio	PMP2	118.752	14217	1365	12852	1.01565	1.092	0.939	50.3881	52.2714	48.5048	TRUE	0.100939	98.4354	TRUE
73	043PC7	Manica-Chimoio	HSP70	116.922	14217	1345	12872	NA	NA	NA	NA	NA	NA	TRUE	NA	NA	TRUE
74	044A7C	Manica-Chimoio	PMP2	16.9808	9351	134	9217	0.930052	1.149	0.711	48.1879	54.0617	42.3141	FALSE	0.0144337	93.0052	TRUE
74	044A7C	Manica-Chimoio	PMP3	16.5979	9351	131	9220	0.909082	1.124	0.694	47.6188	53.5217	41.7159	FALSE	0.0141083	90.9082	TRUE
74	044A7C	Manica-Chimoio	MDR1	15.9601	9351	126	9225	0.874148	1.083	0.665	46.6424	52.5929	40.6919	FALSE	0.0135661	87.4148	TRUE
74	044A7C	Manica-Chimoio	HSP70	18.2579	9351	144	9207	NA	NA	NA	NA	NA	NA	FALSE	NA	NA	TRUE
75	044PC7	Manica-Chimoio	MDR1	82.5077	15252	1033	14219	0.627422	0.676	0.578	38.5531	40.404	36.7022	TRUE	0.0701315	62.7422	TRUE
75	044PC7	Manica-Chimoio	PMP3	81.5152	15252	1021	14231	0.619875	0.668	0.571	38.2668	40.1192	36.4145	TRUE	0.069288	61.9875	TRUE
75	044PC7	Manica-Chimoio	PMP2	34.5182	15252	441	14811	0.262491	0.29	0.235	20.7915	22.5263	19.0567	TRUE	0.0293405	26.2491	TRUE
75	044PC7	Manica-Chimoio	HSP70	131.503	15252	1613	13639	NA	NA	NA	NA	NA	NA	TRUE	NA	NA	TRUE
76	045A7C	Manica-Chimoio	PMP3	12.457	10064	106	9958	0.990605	1.257	0.725	49.764	56.4788	43.0492	TRUE	0.0105885	99.0605	TRUE
76	045A7C	Manica-Chimoio	PMP2	12.457	10064	106	9958	0.990605	1.257	0.725	49.764	56.4788	43.0492	TRUE	0.0105885	99.0605	TRUE
76	045A7C	Manica-Chimoio	MDR1	11.2762	10064	96	9968	0.896702	1.145	0.649	47.2769	54.1701	40.3837	TRUE	0.00958474	89.6702	TRUE
76	045A7C	Manica-Chimoio	HSP70	12.5752	10064	107	9957	NA	NA	NA	NA	NA	NA	TRUE	NA	NA	TRUE
77	046A7C	Manica-Chimoio	PMP2	418.274	6377	1908	4469	0.955143	1.016	0.895	48.8528	50.4324	47.2733	FALSE	0.355533	95.5143	TRUE
77	046A7C	Manica-Chimoio	PMP3	391.21	6377	1804	4573	0.89334	0.951	0.836	47.1833	48.7811	45.5855	FALSE	0.332528	89.334	TRUE
77	046A7C	Manica-Chimoio	MDR1	380.709	6377	1763	4614	0.869361	0.925	0.813	46.5058	48.1103	44.9013	FALSE	0.323603	86.9361	TRUE
77	046A7C	Manica-Chimoio	HSP70	437.918	6377	1982	4395	NA	NA	NA	NA	NA	NA	FALSE	NA	NA	TRUE
78	PC7036	Manica-Chimoio	MDR1	158.404	15297	1927	13370	0.970294	1.031	0.909	49.2462	50.8146	47.6777	TRUE	0.134643	97.0294	TRUE
78	PC7036	Manica-Chimoio	PMP2	152.436	15297	1859	13438	0.933735	0.993	0.875	48.2866	49.868	46.7052	TRUE	0.12957	93.3735	TRUE
78	PC7036	Manica-Chimoio	PMP3	149.113	15297	1821	13476	0.913386	0.972	0.855	47.7366	49.3251	46.1481	TRUE	0.126746	91.3386	TRUE
78	PC7036	Manica-Chimoio	HSP70	163.254	15297	1982	13315	NA	NA	NA	NA	NA	NA	TRUE	NA	NA	TRUE
79	PC7040	Manica-Chimoio	PMP2	21.1302	16348	291	16057	1.00698	1.171	0.843	50.174	54.2432	46.1047	TRUE	0.0179607	99.3017	TRUE
79	PC7040	Manica-Chimoio	MDR1	20.471	16348	282	16066	0.975567	1.136	0.816	49.3816	53.4825	45.2807	TRUE	0.0174003	97.5567	TRUE
79	PC7040	Manica-Chimoio	PMP3	20.3245	16348	280	16068	0.968588	1.128	0.809	49.2022	53.3101	45.0943	TRUE	0.0172758	96.8588	TRUE
79	PC7040	Manica-Chimoio	HSP70	20.9837	16348	289	16059	NA	NA	NA	NA	NA	NA	TRUE	NA	NA	TRUE
80	PC7041	Manica-Chimoio	MDR1	14.5135	13213	162	13051	0.987729	1.202	0.773	49.6913	55.119	44.2637	TRUE	0.0123364	98.7729	TRUE
80	PC7041	Manica-Chimoio	PMP2	14.2431	13213	159	13054	0.969327	1.181	0.758	49.2212	54.6735	43.769	TRUE	0.0121066	96.9327	TRUE
80	PC7041	Manica-Chimoio	PMP3	13.5223	13213	151	13062	0.920274	1.124	0.717	47.9241	53.441	42.4072	TRUE	0.0114939	92.0274	TRUE
80	PC7041	Manica-Chimoio	HSP70	14.6938	13213	164	13049	NA	NA	NA	NA	NA	NA	TRUE	NA	NA	TRUE
81	PC7042	Manica-Chimoio	MDR1	239.08	14323	2634	11689	1.03116	1.087	0.975	50.767	52.1287	49.4054	TRUE	0.203218	96.8841	TRUE
81	PC7042	Manica-Chimoio	PMP3	238.175	14323	2625	11698	1.02725	1.083	0.971	50.6722	52.035	49.3093	TRUE	0.202449	97.2746	TRUE
81	PC7042	Manica-Chimoio	PMP2	234.059	14323	2584	11739	1.0095	1.065	0.954	50.2364	51.6048	48.868	TRUE	0.19895	99.0499	TRUE
81	PC7042	Manica-Chimoio	HSP70	231.856	14323	2562	11761	NA	NA	NA	NA	NA	NA	TRUE	NA	NA	TRUE
82	PC7043	Manica-Chimoio	PMP3	116.411	17811	1678	16133	1.18573	1.269	1.102	54.2488	56.0015	52.4961	TRUE	0.0989494	81.4267	TRUE
82	PC7043	Manica-Chimoio	PMP2	94.6634	17811	1377	16434	0.964217	1.036	0.893	49.0891	50.9404	47.2379	TRUE	0.0804639	96.4217	TRUE
82	PC7043	Manica-Chimoio	MDR1	74.2951	17811	1090	16721	0.756751	0.816	0.697	43.0767	45.0108	41.1427	TRUE	0.0631508	75.6751	TRUE
82	PC7043	Manica-Chimoio	HSP70	98.1764	17811	1426	16385	NA	NA	NA	NA	NA	NA	TRUE	NA	NA	TRUE
83	PC7044	Manica-Chimoio	PMP3	116.401	16942	1596	15346	1.34797	1.449	1.247	57.41	59.2421	55.5779	TRUE	0.0989409	65.203	TRUE
83	PC7044	Manica-Chimoio	PMP2	87.5491	16942	1215	15727	1.01385	1.095	0.933	50.344	52.339	48.3489	TRUE	0.0744168	98.6147	TRUE
83	PC7044	Manica-Chimoio	MDR1	55.8145	16942	785	16157	0.646354	0.705	0.588	39.2597	41.4059	37.1135	TRUE	0.0474424	64.6354	TRUE
83	PC7044	Manica-Chimoio	HSP70	86.3529	16942	1199	15743	NA	NA	NA	NA	NA	NA	TRUE	NA	NA	TRUE
84	PC7045	Manica-Chimoio	MDR1	161.111	18198	2329	15869	0.98952	1.046	0.933	49.7366	51.1701	48.3031	TRUE	0.136944	98.952	TRUE
84	PC7045	Manica-Chimoio	PMP3	155.933	18198	2259	15939	0.957716	1.013	0.902	48.9201	50.364	47.4761	TRUE	0.132543	95.7716	TRUE
84	PC7045	Manica-Chimoio	PMP2	152.321	18198	2210	15988	0.935537	0.99	0.881	48.3347	49.7859	46.8836	TRUE	0.129473	93.5537	TRUE
84	PC7045	Manica-Chimoio	HSP70	162.817	18198	2352	15846	NA	NA	NA	NA	NA	NA	TRUE	NA	NA	TRUE
85	PC7046	Manica-Chimoio	MDR1	210.449	15788	2586	13202	0.9776	1.031	0.925	49.4337	50.7911	48.0763	TRUE	0.178882	97.76	TRUE
85	PC7046	Manica-Chimoio	PMP2	203.253	15788	2505	13283	0.944172	0.996	0.892	48.5642	49.9317	47.1968	TRUE	0.172765	94.4172	TRUE
85	PC7046	Manica-Chimoio	PMP3	194.078	15788	2401	13387	0.90155	0.951	0.852	47.4113	48.7912	46.0314	TRUE	0.164966	90.155	TRUE
85	PC7046	Manica-Chimoio	HSP70	215.271	15788	2640	13148	NA	NA	NA	NA	NA	NA	TRUE	NA	NA	TRUE
86	PC7047	Manica-Chimoio	MDR1	5.03359	13585	58	13527	1.09454	1.505	0.685	52.2569	61.6015	42.9122	TRUE	0.00427855	90.5458	FALSE
86	PC7047	Manica-Chimoio	PMP3	4.94663	13585	57	13528	1.07563	1.48	0.671	51.8219	61.2123	42.4315	TRUE	0.00420463	92.4369	FALSE
86	PC7047	Manica-Chimoio	HSP70	4.59881	13585	53	13532	NA	NA	NA	NA	NA	NA	TRUE	NA	NA	FALSE
86	PC7047	Manica-Chimoio	PMP2	3.99039	13585	46	13539	0.8677	1.212	0.523	46.4582	56.3405	36.576	TRUE	0.00339183	86.77	FALSE
87	PC7048	Manica-Chimoio	PMP2	6.39305	15500	84	15416	1.50136	2.012	0.991	60.0218	68.1779	51.8656	TRUE	0.00543409	49.8639	TRUE
87	PC7048	Manica-Chimoio	MDR1	4.79153	15500	63	15437	1.12525	1.532	0.718	52.9468	61.9619	43.9317	TRUE	0.0040728	87.4745	FALSE
87	PC7048	Manica-Chimoio	PMP3	5.24888	15500	69	15431	1.23266	1.669	0.796	55.2104	63.9734	46.4474	TRUE	0.00446155	76.7339	FALSE
87	PC7048	Manica-Chimoio	HSP70	4.25817	15500	56	15444	NA	NA	NA	NA	NA	NA	TRUE	NA	NA	FALSE
88	PC7049	Manica-Chimoio	MDR1	65.3675	19113	1033	18080	1.00904	1.096	0.922	50.2249	52.386	48.0639	TRUE	0.0555624	99.0962	TRUE
88	PC7049	Manica-Chimoio	PMP2	64.6519	19113	1022	18091	0.997992	1.084	0.911	49.9498	52.1166	47.7829	TRUE	0.0549542	99.7992	TRUE
88	PC7049	Manica-Chimoio	PMP3	63.417	19113	1003	18110	0.978929	1.064	0.894	49.4676	51.6445	47.2908	TRUE	0.0539045	97.8929	TRUE
88	PC7049	Manica-Chimoio	HSP70	64.782	19113	1024	18089	NA	NA	NA	NA	NA	NA	TRUE	NA	NA	TRUE
89	PC7050	Manica-Chimoio	MDR1	105.523	18114	1554	16560	1.06812	1.144	0.992	51.6469	53.4318	49.862	TRUE	0.089695	93.188	TRUE
89	PC7050	Manica-Chimoio	PMP2	102.969	18114	1518	16596	1.04226	1.117	0.967	51.0346	52.8309	49.2384	TRUE	0.0875234	95.774	TRUE
89	PC7050	Manica-Chimoio	PMP3	102.756	18114	1515	16599	1.04011	1.115	0.965	50.983	52.7802	49.1858	TRUE	0.0873427	95.9893	TRUE
89	PC7050	Manica-Chimoio	HSP70	98.7937	18114	1459	16655	NA	NA	NA	NA	NA	NA	TRUE	NA	NA	TRUE
90	PC7054	Manica-Chimoio	PMP3	16.2501	16548	227	16321	1.04157	1.235	0.848	51.0181	55.6628	46.3734	TRUE	0.0138126	95.8429	TRUE
90	PC7054	Manica-Chimoio	MDR1	15.6736	16548	219	16329	1.00462	1.193	0.816	50.1152	54.8032	45.4272	TRUE	0.0133226	99.5382	TRUE
90	PC7054	Manica-Chimoio	PMP2	15.5295	16548	217	16331	0.995382	1.182	0.808	49.8843	54.5831	45.1855	TRUE	0.0132001	99.5382	TRUE
90	PC7054	Manica-Chimoio	HSP70	15.6016	16548	218	16330	NA	NA	NA	NA	NA	NA	TRUE	NA	NA	TRUE
91	PC7056	Manica-Chimoio	MDR1	16.2129	17974	246	17728	1.01243	1.192	0.833	50.3089	54.7405	45.8772	TRUE	0.013781	98.7569	TRUE
91	PC7056	Manica-Chimoio	PMP3	15.3505	17974	233	17741	0.958578	1.131	0.786	48.9426	53.4334	44.4517	TRUE	0.0130479	95.8578	TRUE
91	PC7056	Manica-Chimoio	PMP2	13.76	17974	209	17765	0.859261	1.018	0.7	46.2152	50.8114	41.619	TRUE	0.011696	85.9261	TRUE
91	PC7056	Manica-Chimoio	HSP70	16.0138	17974	243	17731	NA	NA	NA	NA	NA	NA	TRUE	NA	NA	TRUE
92	PC7057	Manica-Chimoio	MDR1	1396.12	13721	9533	4188	1.27206	1.311	1.233	55.9871	56.7462	55.228	TRUE	1.1867	72.7939	FALSE
92	PC7057	Manica-Chimoio	PMP3	1393.04	13721	9522	4199	1.26925	1.308	1.23	55.9326	56.6919	55.1732	TRUE	1.18408	73.0751	FALSE
92	PC7057	Manica-Chimoio	PMP2	1372.21	13721	9447	4274	1.25027	1.289	1.212	55.5609	56.3224	54.7994	TRUE	1.16638	74.9728	FALSE
92	PC7057	Manica-Chimoio	HSP70	1097.53	13721	8323	5398	NA	NA	NA	NA	NA	NA	TRUE	NA	NA	TRUE
93	PC7058	Manica-Chimoio	MDR1	843.165	18437	9433	9004	1.01565	1.045	0.986	50.3883	51.1188	49.6577	TRUE	0.716691	98.4348	TRUE
93	PC7058	Manica-Chimoio	PMP3	838.601	18437	9398	9039	1.01015	1.04	0.981	50.2526	50.9838	49.5214	TRUE	0.712811	98.9846	TRUE
93	PC7058	Manica-Chimoio	PMP2	833.406	18437	9358	9079	1.0039	1.033	0.975	50.0972	50.8291	49.3653	TRUE	0.708395	99.6103	TRUE
93	PC7058	Manica-Chimoio	HSP70	830.171	18437	9333	9104	NA	NA	NA	NA	NA	NA	TRUE	NA	NA	TRUE
94	PC7066	Manica-Chimoio	MDR1	137.581	39016	4306	34710	1.06789	1.114	1.022	51.6414	52.7136	50.5692	TRUE	0.116944	93.2114	TRUE
94	PC7066	Manica-Chimoio	PMP2	131.799	39016	4135	34881	1.02301	1.067	0.979	50.5687	51.6526	49.4848	TRUE	0.11203	97.6991	TRUE
94	PC7066	Manica-Chimoio	PMP3	131.26	39016	4119	34897	1.01882	1.063	0.975	50.4661	51.5511	49.3812	TRUE	0.111571	98.1179	TRUE
94	PC7066	Manica-Chimoio	HSP70	128.835	39016	4047	34969	NA	NA	NA	NA	NA	NA	TRUE	NA	NA	TRUE
95	PC7067	Manica-Chimoio	MDR1	24.9182	19086	400	18686	0.918682	1.043	0.794	47.8809	51.2693	44.4925	TRUE	0.0211805	91.8682	TRUE
95	PC7067	Manica-Chimoio	PMP3	24.4776	19086	393	18693	0.902436	1.026	0.779	47.4358	50.8371	44.0346	TRUE	0.020806	90.2436	TRUE
95	PC7067	Manica-Chimoio	PMP2	23.9113	19086	384	18702	0.881558	1.003	0.761	46.8526	50.2701	43.435	TRUE	0.0203246	88.1558	TRUE
95	PC7067	Manica-Chimoio	HSP70	27.1239	19086	435	18651	NA	NA	NA	NA	NA	NA	TRUE	NA	NA	TRUE
96	PC7068	Manica-Chimoio	PMP2	68.8183	19325	1098	18227	0.943279	1.021	0.865	48.5406	50.6014	46.4797	TRUE	0.0584956	94.3279	TRUE
96	PC7068	Manica-Chimoio	MDR1	67.0124	19325	1070	18255	0.918526	0.995	0.842	47.8766	49.9493	45.804	TRUE	0.0569606	91.8526	TRUE
96	PC7068	Manica-Chimoio	PMP3	64.5017	19325	1031	18294	0.884112	0.958	0.81	46.9246	49.0134	44.8358	TRUE	0.0548265	88.4112	TRUE
96	PC7068	Manica-Chimoio	HSP70	72.9565	19325	1162	18163	NA	NA	NA	NA	NA	NA	TRUE	NA	NA	TRUE
97	PC7202	Manica-Chimoio	MDR1	172.447	18094	2467	15627	1.06675	1.127	1.006	51.615	53.0313	50.1986	TRUE	0.14658	93.3245	TRUE
97	PC7202	Manica-Chimoio	PMP2	165.467	18094	2374	15720	1.02357	1.082	0.965	50.5824	52.0134	49.1515	TRUE	0.140647	97.6428	TRUE
97	PC7202	Manica-Chimoio	PMP3	152.294	18094	2197	15897	0.942088	0.997	0.887	48.509	49.967	47.051	TRUE	0.12945	94.2088	TRUE
97	PC7202	Manica-Chimoio	HSP70	161.656	18094	2323	15771	NA	NA	NA	NA	NA	NA	TRUE	NA	NA	TRUE
98	PC7203	Manica-Chimoio	MDR1	369.749	17991	4852	13139	1.00218	1.042	0.962	50.0545	51.0539	49.0551	TRUE	0.314287	99.7816	TRUE
98	PC7203	Manica-Chimoio	PMP3	359.941	17991	4742	13249	0.975598	1.015	0.936	49.3824	50.3874	48.3775	TRUE	0.30595	97.5598	TRUE
98	PC7203	Manica-Chimoio	PMP2	359.763	17991	4740	13251	0.975117	1.014	0.936	49.3701	50.3751	48.3651	TRUE	0.305799	97.5117	TRUE
98	PC7203	Manica-Chimoio	HSP70	368.943	17991	4843	13148	NA	NA	NA	NA	NA	NA	TRUE	NA	NA	TRUE
99	PC7205	Manica-Chimoio	MDR1	21.2132	18635	333	18302	1.06792	1.233	0.903	51.6422	55.4989	47.7855	TRUE	0.0180312	93.2082	TRUE
99	PC7205	Manica-Chimoio	PMP3	20.5063	18635	322	18313	1.03233	1.193	0.872	50.7954	54.6871	46.9038	TRUE	0.0174303	96.7668	TRUE
99	PC7205	Manica-Chimoio	PMP2	19.543	18635	307	18328	0.98384	1.139	0.829	49.5927	53.5316	45.6539	TRUE	0.0166116	98.384	TRUE
99	PC7205	Manica-Chimoio	HSP70	19.864	18635	312	18323	NA	NA	NA	NA	NA	NA	TRUE	NA	NA	TRUE
100	001A	Maputo	MDR1	12.1239	14143	145	13998	1.01406	1.248	0.78	50.349	56.1236	44.5744	TRUE	0.0103053	98.5942	TRUE
100	001A	Maputo	PMP2	11.1998	14143	134	14009	0.936762	1.158	0.716	48.3674	54.2525	42.4823	TRUE	0.00951982	93.6762	TRUE
100	001A	Maputo	PMP3	10.696	14143	128	14015	0.894626	1.108	0.681	47.2191	53.1629	41.2753	TRUE	0.00909162	89.4626	TRUE
100	001A	Maputo	HSP70	11.9559	14143	143	14000	NA	NA	NA	NA	NA	NA	TRUE	NA	NA	TRUE
101	001P	Maputo	MDR1	266.406	16611	3366	13245	1.15557	1.213	1.098	53.6086	54.8396	52.3776	TRUE	0.226445	84.4429	TRUE
101	001P	Maputo	PMP2	242.316	16611	3092	13519	1.05108	1.104	0.998	51.2452	52.507	49.9834	TRUE	0.205969	94.892	TRUE
101	001P	Maputo	PMP3	215.049	16611	2775	13836	0.932802	0.981	0.884	48.2616	49.5572	46.9661	TRUE	0.182791	93.2802	TRUE
101	001P	Maputo	HSP70	230.54	16611	2956	13655	NA	NA	NA	NA	NA	NA	TRUE	NA	NA	TRUE
102	002A	Maputo	PMP2	43.4936	17358	630	16728	1.30456	1.459	1.15	56.6077	59.5161	53.6992	TRUE	0.0369695	69.5444	TRUE
102	002A	Maputo	MDR1	40.4733	17358	587	16771	1.21397	1.36	1.068	54.8322	57.811	51.8533	TRUE	0.0344023	78.6035	TRUE
102	002A	Maputo	PMP3	37.5307	17358	545	16813	1.1257	1.263	0.988	52.9568	56.005	49.9086	TRUE	0.0319011	87.4295	TRUE
102	002A	Maputo	HSP70	33.3397	17358	485	16873	NA	NA	NA	NA	NA	NA	TRUE	NA	NA	TRUE
103	002P	Maputo	MDR1	33.333	17970	502	17468	0.482907	0.534	0.431	32.5649	34.9102	30.2196	TRUE	0.0283331	48.2907	TRUE
103	002P	Maputo	PMP2	27.6892	17970	418	17552	0.401143	0.447	0.356	28.6297	30.9543	26.305	TRUE	0.0235358	40.1143	TRUE
103	002P	Maputo	PMP3	26.6172	17970	402	17568	0.385613	0.43	0.341	27.8298	30.1469	25.5127	TRUE	0.0226246	38.5613	TRUE
103	002P	Maputo	HSP70	69.0257	17970	1024	16946	NA	NA	NA	NA	NA	NA	TRUE	NA	NA	TRUE
104	003A	Maputo	PMP3	79.6025	17058	1116	15942	1.17441	1.2759	1.07293	54.0105	56.157	51.8641	TRUE	0.0662205	-1618.6	TRUE
104	003A	Maputo	MDR1	68.1462	17058	960	16098	1.00539	1.09546	0.915316	50.1344	52.3742	47.8946	TRUE	0.059354	-1430.03	TRUE
104	003A	Maputo	PMP2	68.8041	17058	969	16089	1.0151	1.10583	0.924364	50.3746	52.6091	48.1401	TRUE	0.0584835	-1406.12	TRUE
104	003A	Maputo	HSP70	67.7808	17058	955	16103	NA	NA	NA	NA	NA	NA	TRUE	NA	NA	FALSE
105	004A	Maputo	MDR1	44.857	18337	686	17651	1.13076	1.254	1.007	53.0685	55.7877	50.3493	TRUE	0.0381284	86.9235	TRUE
105	004A	Maputo	PMP2	42.46	18337	650	17687	1.07034	1.189	0.952	51.6988	54.4603	48.9372	TRUE	0.036091	92.966	TRUE
105	004A	Maputo	PMP3	40.5326	18337	621	17716	1.02175	1.136	0.907	50.538	53.3334	47.7426	TRUE	0.0344527	97.8246	TRUE
105	004A	Maputo	HSP70	39.6696	18337	608	17729	NA	NA	NA	NA	NA	NA	TRUE	NA	NA	TRUE
106	005P	Maputo	PMP2	89.5094	16530	1211	15319	1.06762	1.154	0.981	51.6352	53.657	49.6135	TRUE	0.076083	93.2379	TRUE
106	005P	Maputo	MDR1	88.665	16530	1200	15330	1.05755	1.143	0.972	51.3985	53.4253	49.3717	TRUE	0.0753652	94.2451	TRUE
106	005P	Maputo	PMP3	81.1681	16530	1102	15428	0.96813	1.048	0.888	49.1904	51.2616	47.1191	TRUE	0.0689929	96.813	TRUE
106	005P	Maputo	HSP70	83.8401	16530	1137	15393	NA	NA	NA	NA	NA	NA	TRUE	NA	NA	TRUE
107	006A	Maputo	MDR1	64.1701	16879	896	15983	0.997711	1.09	0.905	49.9427	52.2567	47.6287	TRUE	0.0545446	99.7711	TRUE
107	006A	Maputo	PMP2	61.1561	16879	855	16024	0.950849	1.04	0.862	48.7403	51.0804	46.4001	TRUE	0.0519826	95.0849	TRUE
107	006A	Maputo	PMP3	55.5163	16879	778	16101	0.863163	0.946	0.78	46.3278	48.7151	43.9405	TRUE	0.0471889	86.3163	TRUE
107	006A	Maputo	HSP70	64.3173	16879	898	15981	NA	NA	NA	NA	NA	NA	TRUE	NA	NA	TRUE
108	006P	Maputo	MDR1	116.008	17380	1632	15748	1.16201	1.245	1.079	53.7468	55.5176	51.9759	TRUE	0.0986067	83.7988	TRUE
108	006P	Maputo	PMP2	105.521	17380	1491	15889	1.05697	1.134	0.98	51.3848	53.2029	49.5667	TRUE	0.0896931	94.303	TRUE
108	006P	Maputo	PMP3	95.3474	17380	1353	16027	0.955063	1.026	0.884	48.8507	50.7138	46.9877	TRUE	0.0810453	95.5063	TRUE
108	006P	Maputo	HSP70	99.8337	17380	1414	15966	NA	NA	NA	NA	NA	NA	TRUE	NA	NA	TRUE
109	009A	Maputo	MDR1	32.8429	13585	374	13211	1.17113	1.346	0.996	53.941	57.6492	50.2327	TRUE	0.0279164	82.8874	TRUE
109	009A	Maputo	PMP3	31.7747	13585	362	13223	1.13304	1.303	0.963	53.1185	56.8637	49.3733	TRUE	0.0270085	86.6962	TRUE
109	009A	Maputo	PMP2	28.8423	13585	329	13256	1.02847	1.187	0.87	50.7018	54.5484	46.8553	TRUE	0.024516	97.1527	TRUE
109	009A	Maputo	HSP70	28.0438	13585	320	13265	NA	NA	NA	NA	NA	NA	TRUE	NA	NA	TRUE
110	009P	Maputo	MDR1	65.4017	15867	858	15009	1.00968	1.105	0.914	50.2408	52.6124	47.8692	TRUE	0.0555915	99.0322	TRUE
110	009P	Maputo	PMP2	60.0836	15867	790	15077	0.927577	1.017	0.838	48.1214	50.5398	45.703	TRUE	0.0510711	92.7577	TRUE
110	009P	Maputo	PMP3	58.4461	15867	769	15098	0.902297	0.99	0.814	47.432	49.8645	44.9995	TRUE	0.0496792	90.2297	TRUE
110	009P	Maputo	HSP70	64.7748	15867	850	15017	NA	NA	NA	NA	NA	NA	TRUE	NA	NA	TRUE
111	010A	Maputo	MDR1	120.755	17345	1692	15653	0.96626	1.031	0.902	49.142	50.8134	47.4706	TRUE	0.102642	96.626	TRUE
111	010A	Maputo	PMP2	118.277	17345	1659	15686	0.946435	1.01	0.883	48.624	50.303	46.945	TRUE	0.100536	94.6435	TRUE
111	010A	Maputo	PMP3	115.506	17345	1622	15723	0.924255	0.987	0.862	48.0318	49.7193	46.3444	TRUE	0.0981797	92.4255	TRUE
111	010A	Maputo	HSP70	124.971	17345	1748	15597	NA	NA	NA	NA	NA	NA	TRUE	NA	NA	TRUE
112	010P	Maputo	PMP3	12.7329	16257	175	16082	1.08068	1.312	0.85	51.9389	57.2732	46.6045	TRUE	0.010823	91.9317	TRUE
112	010P	Maputo	PMP2	11.6361	16257	160	16097	0.987593	1.203	0.772	49.6879	55.1491	44.2266	TRUE	0.00989067	98.7593	TRUE
112	010P	Maputo	MDR1	11.1246	16257	153	16104	0.944181	1.153	0.736	48.5645	54.0839	43.0451	TRUE	0.0094559	94.4181	TRUE
112	010P	Maputo	HSP70	11.7823	16257	162	16095	NA	NA	NA	NA	NA	NA	TRUE	NA	NA	TRUE
113	012A	Maputo	PMP2	48.0072	18332	733	17599	2.15412	2.43	1.878	68.2954	71.0691	65.5217	TRUE	0.0408061	-15.4117	TRUE
113	012A	Maputo	PMP3	36.1679	18332	555	17777	1.62288	1.841	1.405	61.874	65.0468	58.7011	TRUE	0.0307427	37.7121	TRUE
113	012A	Maputo	MDR1	22.6133	18332	349	17983	1.01468	1.166	0.864	50.3642	54.0869	46.6415	TRUE	0.0192213	98.5325	TRUE
113	012A	Maputo	HSP70	22.2862	18332	344	17988	NA	NA	NA	NA	NA	NA	TRUE	NA	NA	TRUE
114	015A	Maputo	PMP2	127.898	14639	1508	13131	0.993041	1.064	0.922	49.8254	51.6078	48.043	TRUE	0.108713	99.3041	TRUE
114	015A	Maputo	MDR1	127.361	14639	1502	13137	0.988868	1.059	0.918	49.7201	51.5043	47.936	TRUE	0.108257	98.8868	TRUE
114	015A	Maputo	PMP3	123.605	14639	1460	13179	0.959711	1.029	0.891	48.9721	50.7683	47.1758	TRUE	0.105065	95.9711	TRUE
114	015A	Maputo	HSP70	128.794	14639	1518	13121	NA	NA	NA	NA	NA	NA	TRUE	NA	NA	TRUE
115	016A	Maputo	MDR1	172.042	13444	1829	11615	1.16338	1.242	1.085	53.776	55.4484	52.1036	TRUE	0.146236	83.662	TRUE
115	016A	Maputo	PMP2	152.753	13444	1637	11807	1.03295	1.104	0.962	50.8103	52.537	49.0837	TRUE	0.12984	96.7052	TRUE
115	016A	Maputo	PMP3	147.782	13444	1587	11857	0.999329	1.069	0.93	49.9832	51.7236	48.2428	TRUE	0.125614	99.9329	TRUE
115	016A	Maputo	HSP70	147.881	13444	1588	11856	NA	NA	NA	NA	NA	NA	TRUE	NA	NA	TRUE
116	017A	Maputo	MDR1	59.4697	16899	833	16066	0.95525	1.046	0.865	48.8556	51.2293	46.482	TRUE	0.0505492	95.525	TRUE
116	017A	Maputo	PMP2	57.2018	16899	802	16097	0.918822	1.007	0.831	47.8847	50.2787	45.4907	TRUE	0.0486215	91.8822	TRUE
116	017A	Maputo	PMP3	57.0556	16899	800	16099	0.916474	1.004	0.828	47.8208	50.2161	45.4256	TRUE	0.0484973	91.6474	TRUE
116	017A	Maputo	HSP70	62.2556	16899	871	16028	NA	NA	NA	NA	NA	NA	TRUE	NA	NA	TRUE
117	018A	Maputo	MDR1	121.758	8981	883	8098	1.01329	1.108	0.918	50.3301	52.6704	47.9897	FALSE	0.103494	98.671	TRUE
117	018A	Maputo	PMP3	118.856	8981	863	8118	0.989139	1.082	0.896	49.727	52.0808	47.3732	FALSE	0.101027	98.9139	TRUE
117	018A	Maputo	PMP2	113.794	8981	828	8153	0.947018	1.037	0.857	48.6394	51.0163	46.2625	FALSE	0.0967253	94.7018	TRUE
117	018A	Maputo	HSP70	120.161	8981	872	8109	NA	NA	NA	NA	NA	NA	FALSE	NA	NA	TRUE
118	020A	Maputo	MDR1	106.59	16440	1424	15016	1.06561	1.145	0.986	51.5882	53.4518	49.7245	TRUE	0.0906011	93.4389	TRUE
118	020A	Maputo	PMP2	93.1128	16440	1251	15189	0.93088	1.003	0.859	48.2102	50.1346	46.2857	TRUE	0.0791459	93.088	TRUE
118	020A	Maputo	PMP3	83.9315	16440	1132	15308	0.839092	0.906	0.773	45.6253	47.5888	43.6619	TRUE	0.0713418	83.9092	TRUE
118	020A	Maputo	HSP70	100.027	16440	1340	15100	NA	NA	NA	NA	NA	NA	TRUE	NA	NA	TRUE
119	021A	Maputo	MDR1	124.68	16916	1701	15215	1.0772	1.151	1.003	51.8583	53.5673	50.1492	TRUE	0.105978	92.28	TRUE
119	021A	Maputo	PMP2	113.521	16916	1556	15360	0.980791	1.049	0.912	49.5151	51.2643	47.7659	TRUE	0.0964932	98.0791	TRUE
119	021A	Maputo	PMP3	99.7391	16916	1375	15541	0.861716	0.924	0.799	46.2861	48.0826	44.4896	TRUE	0.0847782	86.1716	TRUE
119	021A	Maputo	HSP70	115.745	16916	1585	15331	NA	NA	NA	NA	NA	NA	TRUE	NA	NA	TRUE
120	022A	Maputo	MDR1	18.3071	17875	276	17599	1.09162	1.278	0.905	52.1902	56.4469	47.9334	TRUE	0.015561	90.838	TRUE
120	022A	Maputo	PMP2	13.6369	17875	206	17669	0.813148	0.963	0.664	44.8473	49.3969	40.2977	TRUE	0.0115914	81.3148	TRUE
120	022A	Maputo	PMP3	7.59335	17875	115	17760	0.452779	0.553	0.353	31.1664	35.8953	26.4375	TRUE	0.00645435	45.2779	TRUE
120	022A	Maputo	HSP70	16.7705	17875	253	17622	NA	NA	NA	NA	NA	NA	TRUE	NA	NA	TRUE
121	024A	Maputo	MDR1	44.6504	10499	391	10108	0.892712	1.015	0.771	47.1658	50.5661	43.7655	TRUE	0.0379528	89.2712	TRUE
121	024A	Maputo	PMP2	44.534	10499	390	10109	0.890385	1.012	0.769	47.1007	50.5028	43.6987	TRUE	0.0378539	89.0385	TRUE
121	024A	Maputo	PMP3	37.4562	10499	329	10170	0.748877	0.856	0.642	42.8205	46.3235	39.3174	TRUE	0.0318378	74.8877	TRUE
121	024A	Maputo	HSP70	50.0165	10499	437	10062	NA	NA	NA	NA	NA	NA	TRUE	NA	NA	TRUE
122	025A	Maputo	MDR1	4.92228	12694	53	12641	0.981443	1.356	0.607	49.5317	59.0608	40.0027	TRUE	0.00418394	98.1443	FALSE
122	025A	Maputo	PMP3	2.78367	12694	30	12664	0.555029	0.804	0.306	35.6925	46.0088	25.3763	TRUE	0.00236612	55.5029	FALSE
122	025A	Maputo	HSP70	5.01536	12694	54	12640	NA	NA	NA	NA	NA	NA	TRUE	NA	NA	FALSE
122	025A	Maputo	PMP2	5.20152	12694	56	12638	1.03712	1.427	0.647	50.9111	60.3076	41.5145	TRUE	0.00442129	96.2881	FALSE
123	026A	Maputo	PMP2	47.4845	17291	684	16607	1.07874	1.195	0.962	51.894	54.5906	49.1975	TRUE	0.0403618	92.1257	TRUE
123	026A	Maputo	MDR1	43.3123	17291	625	16666	0.983959	1.093	0.875	49.5957	52.3566	46.8348	TRUE	0.0368154	98.3959	TRUE
123	026A	Maputo	PMP3	42.4655	17291	613	16678	0.964721	1.072	0.858	49.1022	51.876	46.3284	TRUE	0.0360956	96.4721	TRUE
123	026A	Maputo	HSP70	44.0184	17291	635	16656	NA	NA	NA	NA	NA	NA	TRUE	NA	NA	TRUE
124	027A	Maputo	MDR1	36.2086	11119	337	10782	1.27592	1.481	1.071	56.0617	60.0257	52.0976	TRUE	0.0307773	72.4082	TRUE
124	027A	Maputo	PMP2	29.8969	11119	279	10840	1.05351	1.231	0.876	51.3028	55.5032	47.1024	TRUE	0.0254124	94.6493	TRUE
124	027A	Maputo	PMP3	29.6799	11119	277	10842	1.04586	1.222	0.87	51.1208	55.3293	46.9123	TRUE	0.0252279	95.4141	TRUE
124	027A	Maputo	HSP70	28.3784	11119	265	10854	NA	NA	NA	NA	NA	NA	TRUE	NA	NA	TRUE
125	028A	Maputo	PMP3	22.1418	14106	263	13843	1.02357	1.2	0.848	50.5823	54.8797	46.285	TRUE	0.0188205	97.6433	TRUE
125	028A	Maputo	PMP2	21.717	14106	258	13848	1.00393	1.177	0.831	50.098	54.4164	45.7795	TRUE	0.0184594	99.6073	TRUE
125	028A	Maputo	MDR1	21.4621	14106	255	13851	0.992146	1.164	0.82	49.8029	54.1339	45.4718	TRUE	0.0182428	99.2146	TRUE
125	028A	Maputo	HSP70	21.632	14106	257	13849	NA	NA	NA	NA	NA	NA	TRUE	NA	NA	TRUE
126	029A	Maputo	MDR1	85.2069	9504	664	8840	1.4406	1.611	1.27	59.0264	61.8915	56.1614	FALSE	0.0724259	55.9401	TRUE
126	029A	Maputo	PMP2	67.7696	9504	532	8972	1.14578	1.288	1.003	53.397	56.492	50.302	FALSE	0.0576041	85.4216	TRUE
126	029A	Maputo	PMP3	38.502	9504	306	9198	0.650955	0.745	0.557	39.429	42.8735	35.9845	FALSE	0.0327267	65.0955	TRUE
126	029A	Maputo	HSP70	59.1469	9504	466	9038	NA	NA	NA	NA	NA	NA	FALSE	NA	NA	TRUE
127	030A	Maputo	MDR1	2.72822	15542	36	15506	1.33372	2.004	0.663	57.15	69.4606	44.8393	TRUE	0.00231899	66.628	FALSE
127	030A	Maputo	PMP3	1.6665	15542	22	15520	0.814684	1.277	0.352	44.894	58.9436	30.8443	TRUE	0.00141652	81.4684	FALSE
127	030A	Maputo	HSP70	2.04558	15542	27	15515	NA	NA	NA	NA	NA	NA	TRUE	NA	NA	FALSE
127	030A	Maputo	PMP2	2.65236	15542	35	15507	1.29663	1.952	0.641	56.458	68.8917	44.0242	TRUE	0.0022545	70.3369	FALSE
128	031A	Maputo	MDR1	5.7084	16321	79	16242	1.19745	1.591	0.804	54.4927	62.6385	46.3468	TRUE	0.00485214	80.2552	FALSE
128	031A	Maputo	PMP3	4.69477	16321	65	16256	0.984818	1.324	0.646	49.6176	58.2228	41.0123	TRUE	0.00399055	98.4818	FALSE
128	031A	Maputo	HSP70	4.76714	16321	66	16255	NA	NA	NA	NA	NA	NA	TRUE	NA	NA	FALSE
128	031A	Maputo	PMP2	5.12907	16321	71	16250	1.07592	1.438	0.714	51.8287	60.2375	43.4198	TRUE	0.00435971	92.4077	FALSE
129	032A	Maputo	PMP3	142.317	13753	1567	12186	1.03143	1.104	0.959	50.7735	52.5376	49.0094	TRUE	0.120969	96.8572	TRUE
129	032A	Maputo	PMP2	140.291	13753	1546	12207	1.01675	1.089	0.945	50.4152	52.1855	48.6449	TRUE	0.119247	98.3253	TRUE
129	032A	Maputo	MDR1	139.809	13753	1541	12212	1.01326	1.085	0.941	50.3292	52.1009	48.5575	TRUE	0.118838	98.6745	TRUE
129	032A	Maputo	HSP70	137.98	13753	1522	12231	NA	NA	NA	NA	NA	NA	TRUE	NA	NA	TRUE
130	033A	Maputo	MDR1	10.8726	16632	153	16479	0.684643	0.826	0.544	40.6402	45.6039	35.6766	TRUE	0.00924171	68.4643	TRUE
130	033A	Maputo	PMP2	10.3016	16632	145	16487	0.648687	0.784	0.513	39.3457	44.3357	34.3556	TRUE	0.00875636	64.8687	TRUE
130	033A	Maputo	PMP3	8.73278	16632	123	16509	0.549899	0.671	0.429	35.4797	40.519	30.4404	TRUE	0.00742286	54.9899	TRUE
130	033A	Maputo	HSP70	15.8807	16632	223	16409	NA	NA	NA	NA	NA	NA	TRUE	NA	NA	TRUE
131	034A	Maputo	MDR1	33.3773	17732	496	17236	1.05384	1.187	0.921	51.3107	54.4611	48.1602	TRUE	0.0283707	94.6162	TRUE
131	034A	Maputo	PMP2	32.7631	17732	487	17245	1.03445	1.165	0.903	50.8466	54.0125	47.6807	TRUE	0.0278487	96.5552	TRUE
131	034A	Maputo	PMP3	31.6721	17732	471	17261	1	1.128	0.872	50	53.1931	46.8069	TRUE	0.0269213	100	TRUE
131	034A	Maputo	HSP70	31.6721	17732	471	17261	NA	NA	NA	NA	NA	NA	TRUE	NA	NA	TRUE
132	037A	Maputo	MDR1	9.27121	17708	139	17569	1.11244	1.381	0.844	52.6614	58.6843	46.6385	TRUE	0.00788053	88.7558	TRUE
132	037A	Maputo	PMP2	8.3341	17708	125	17583	1	1.248	0.752	50	56.1981	43.8019	TRUE	0.00708399	100	TRUE
132	037A	Maputo	PMP3	6.72937	17708	101	17607	0.80745	1.019	0.596	44.6734	51.155	38.1919	TRUE	0.00571996	80.745	TRUE
132	037A	Maputo	HSP70	8.3341	17708	125	17583	NA	NA	NA	NA	NA	NA	TRUE	NA	NA	TRUE
133	040A	Maputo	PMP2	21.8134	18018	331	17687	1.00614	1.16	0.853	50.1529	53.9676	46.3382	TRUE	0.0185414	99.3864	TRUE
133	040A	Maputo	MDR1	21.2813	18018	323	17695	0.981597	1.132	0.831	49.5357	53.3735	45.6978	TRUE	0.0180891	98.1597	TRUE
133	040A	Maputo	PMP3	20.0852	18018	305	17713	0.926425	1.071	0.782	48.0904	51.9796	44.2011	TRUE	0.0170724	92.6425	TRUE
133	040A	Maputo	HSP70	21.6803	18018	329	17689	NA	NA	NA	NA	NA	NA	TRUE	NA	NA	TRUE
134	043A	Maputo	MDR1	2.05653	17177	30	17147	0.88225	1.318	0.446	46.8721	59.1844	34.5597	TRUE	0.00174805	88.225	FALSE
134	043A	Maputo	PMP3	1.78212	17177	26	17151	0.764528	1.158	0.371	43.3276	55.9612	30.694	TRUE	0.0015148	76.4528	FALSE
134	043A	Maputo	HSP70	2.331	17177	34	17143	NA	NA	NA	NA	NA	NA	TRUE	NA	NA	FALSE
134	043A	Maputo	PMP2	1.98792	17177	29	17148	0.852817	1.278	0.427	46.0281	58.4247	33.6316	TRUE	0.00168973	85.2817	FALSE
135	044A	Maputo	MDR1	5.57706	16493	78	16415	0.660212	0.85	0.471	39.7667	46.6381	32.8954	TRUE	0.0047405	66.0212	FALSE
135	044A	Maputo	PMP3	7.22663	16493	101	16392	0.855489	1.083	0.628	46.1058	52.7078	39.5039	TRUE	0.00614264	85.5489	TRUE
135	044A	Maputo	PMP2	6.93958	16493	97	16396	0.821508	1.043	0.6	45.1004	51.7699	38.431	TRUE	0.00589865	82.1508	TRUE
135	044A	Maputo	HSP70	8.44737	16493	118	16375	NA	NA	NA	NA	NA	NA	TRUE	NA	NA	TRUE
136	048A	Maputo	MDR1	0.837167	14058	10	14048	0.666548	1.209	0.124	39.9957	59.5299	20.4615	TRUE	0.000711592	66.6548	FALSE
136	048A	Maputo	PMP3	0.585954	14058	7	14051	0.466534	0.895	0.038	31.812	51.7286	11.8954	TRUE	0.000498061	46.6534	FALSE
136	048A	Maputo	HSP70	1.25597	14058	15	14043	NA	NA	NA	NA	NA	NA	TRUE	NA	NA	FALSE
136	048A	Maputo	PMP2	0.753423	14058	9	14049	0.599872	1.105	0.095	37.495	57.2254	17.7646	TRUE	0.00064041	59.9872	FALSE
137	049A	Maputo	MDR1	10.4358	14494	128	14366	0.77476	0.954	0.596	43.6543	49.3328	37.9759	TRUE	0.00887047	77.476	TRUE
137	049A	Maputo	PMP2	9.6172	14494	118	14376	0.713983	0.883	0.545	41.6564	47.3994	35.9133	TRUE	0.00817462	71.3983	TRUE
137	049A	Maputo	PMP3	8.47206	14494	104	14390	0.628968	0.783	0.475	38.6114	44.4282	32.7947	TRUE	0.00720125	62.8968	TRUE
137	049A	Maputo	HSP70	13.4698	14494	165	14329	NA	NA	NA	NA	NA	NA	TRUE	NA	NA	TRUE
138	050A	Maputo	MDR1	1.60219	13961	19	13942	0.730586	1.167	0.294	42.2161	56.789	27.6432	TRUE	0.00136186	73.0586	FALSE
138	050A	Maputo	PMP3	1.51781	13961	18	13943	0.692109	1.112	0.272	40.9022	55.5775	26.2268	TRUE	0.00129014	69.2109	FALSE
138	050A	Maputo	HSP70	2.19302	13961	26	13935	NA	NA	NA	NA	NA	NA	TRUE	NA	NA	FALSE
138	050A	Maputo	PMP2	1.51781	13961	18	13943	0.692109	1.112	0.272	40.9022	55.5775	26.2268	TRUE	0.00129014	69.2109	FALSE
139	051A	Maputo	PMP3	2.37248	16877	34	16843	0.723125	1.044	0.402	41.9659	52.7803	31.1516	TRUE	0.00201661	72.3125	FALSE
139	051A	Maputo	MDR1	3.4906	16877	50	16827	1.06392	1.49	0.638	51.5486	61.5486	41.5486	TRUE	0.00296701	93.6075	FALSE
139	051A	Maputo	HSP70	3.28087	16877	47	16830	NA	NA	NA	NA	NA	NA	TRUE	NA	NA	FALSE
139	051A	Maputo	PMP2	2.51219	16877	36	16841	0.765707	1.1	0.431	43.3655	54.0923	32.6386	TRUE	0.00213536	76.5707	FALSE
140	057A	Maputo	MDR1	1.60706	16849	23	16826	0.364645	0.54	0.189	26.7209	36.1462	17.2956	TRUE	0.001366	36.4645	FALSE
140	057A	Maputo	PMP3	3.21631	16849	46	16803	0.729789	1.009	0.451	42.1895	51.5106	32.8684	TRUE	0.00273387	72.9789	FALSE
140	057A	Maputo	HSP70	4.40718	16849	63	16786	NA	NA	NA	NA	NA	NA	TRUE	NA	NA	FALSE
140	057A	Maputo	PMP2	1.81684	16849	26	16823	0.412245	0.602	0.223	29.1907	38.7031	19.6783	TRUE	0.00154431	41.2245	FALSE
141	058A	Maputo	MDR1	4.27221	13518	49	13469	0.942203	1.312	0.572	48.5121	58.3156	38.7086	TRUE	0.00363138	94.2203	FALSE
141	058A	Maputo	PMP3	4.09753	13518	47	13471	0.903678	1.262	0.545	47.4701	57.3642	37.576	TRUE	0.0034829	90.3678	FALSE
141	058A	Maputo	HSP70	4.53428	13518	52	13466	NA	NA	NA	NA	NA	NA	TRUE	NA	NA	FALSE
141	058A	Maputo	PMP2	4.70903	13518	54	13464	1.03854	1.436	0.641	50.9453	60.5166	41.3739	TRUE	0.00400267	96.1461	FALSE
142	060A	Maputo	MDR1	No Call	13880	0	13880	0	No Call	No Call	No Call	No Call	No Call	TRUE	0	0	FALSE
142	060A	Maputo	PMP3	No Call	13880	0	13880	0	No Call	No Call	No Call	No Call	No Call	TRUE	0	0	FALSE
142	060A	Maputo	HSP70	No Call	13880	0	13880	NA	NA	NA	NA	NA	NA	TRUE	NA	NA	FALSE
142	060A	Maputo	PMP2	No Call	13880	0	13880	0	No Call	No Call	No Call	No Call	No Call	TRUE	0	0	FALSE
143	061A	Maputo	MDR1	2.06664	17093	30	17063	0.491356	0.708	0.275	32.947	42.6663	23.2276	TRUE	0.00175665	49.1356	FALSE
143	061A	Maputo	PMP3	1.03287	17093	15	17078	0.24557	0.386	0.105	19.7155	28.7614	10.6696	TRUE	0.000877937	24.557	FALSE
143	061A	Maputo	HSP70	4.20599	17093	61	17032	NA	NA	NA	NA	NA	NA	TRUE	NA	NA	FALSE
143	061A	Maputo	PMP2	1.44627	17093	21	17072	0.343859	0.516	0.172	25.5874	35.1111	16.0638	TRUE	0.00122933	34.3859	FALSE
144	062A	Maputo	MDR1	2.66804	17658	40	17618	0.570942	0.794	0.348	36.3439	45.3817	27.3061	TRUE	0.00226783	57.0942	FALSE
144	062A	Maputo	PMP3	1.26656	17658	19	17639	0.271036	0.41	0.132	21.324	29.9109	12.7372	TRUE	0.00107658	27.1036	FALSE
144	062A	Maputo	HSP70	4.67304	17658	70	17588	NA	NA	NA	NA	NA	NA	TRUE	NA	NA	FALSE
144	062A	Maputo	PMP2	2.20069	17658	33	17625	0.470934	0.667	0.275	32.016	41.0797	22.9522	TRUE	0.00187059	47.0934	FALSE
145	063A	Maputo	MDR1	5.03296	16632	71	16561	0.797319	1.047	0.547	44.3616	52.0975	36.6257	TRUE	0.00427802	79.7319	FALSE
145	063A	Maputo	PMP3	2.83282	16632	40	16592	0.448775	0.617	0.28	30.9761	38.9993	22.953	TRUE	0.0024079	44.8775	FALSE
145	063A	Maputo	PMP2	3.54209	16632	50	16582	0.561137	0.757	0.366	35.9441	43.9615	27.9267	TRUE	0.00301078	56.1137	FALSE
145	063A	Maputo	HSP70	6.31235	16632	89	16543	NA	NA	NA	NA	NA	NA	TRUE	NA	NA	TRUE
146	065A	Maputo	MDR1	21.4078	16637	300	16337	0.678901	0.779	0.579	40.4372	43.9719	36.9026	TRUE	0.0181967	67.8901	TRUE
146	065A	Maputo	PMP3	18.1717	16637	255	16382	0.576275	0.665	0.487	36.5593	40.1372	32.9814	TRUE	0.015446	57.6275	TRUE
146	065A	Maputo	PMP2	17.382	16637	244	16393	0.551232	0.637	0.465	35.5351	39.119	31.9512	TRUE	0.0147747	55.1232	TRUE
146	065A	Maputo	HSP70	31.533	16637	440	16197	NA	NA	NA	NA	NA	NA	TRUE	NA	NA	TRUE
147	066A	Maputo	MDR1	9.92808	15708	132	15576	0.621043	0.756	0.486	38.3113	43.4472	33.1755	TRUE	0.00843887	62.1043	TRUE
147	066A	Maputo	PMP2	7.4382	15708	99	15609	0.465291	0.577	0.354	31.7541	36.9429	26.5654	TRUE	0.00632247	46.5291	TRUE
147	066A	Maputo	PMP3	7.13675	15708	95	15613	0.446434	0.555	0.338	30.8644	36.0465	25.6824	TRUE	0.00606624	44.6434	TRUE
147	066A	Maputo	HSP70	15.9861	15708	212	15496	NA	NA	NA	NA	NA	NA	TRUE	NA	NA	TRUE
148	068A	Maputo	MDR1	22.2182	18548	347	18201	0.879577	1.006	0.753	46.7965	50.3892	43.2039	TRUE	0.0188854	87.9577	TRUE
148	068A	Maputo	PMP3	21.5074	18548	336	18212	0.851437	0.975	0.728	45.9879	49.6032	42.3726	TRUE	0.0182812	85.1437	TRUE
148	068A	Maputo	PMP2	20.797	18548	325	18223	0.823315	0.944	0.702	45.1548	48.7922	41.5175	TRUE	0.0176774	82.3315	TRUE
148	068A	Maputo	HSP70	25.2601	18548	394	18154	NA	NA	NA	NA	NA	NA	TRUE	NA	NA	TRUE
149	069A	Maputo	PMP2	93.1068	17177	1307	15870	0.966107	1.04	0.893	49.1381	51.0392	47.237	TRUE	0.0791407	96.6107	TRUE
149	069A	Maputo	PMP3	90.515	17177	1272	15905	0.939215	1.011	0.867	48.4327	50.3457	46.5197	TRUE	0.0769378	93.9215	TRUE
149	069A	Maputo	MDR1	89.5538	17177	1259	15918	0.929241	1.001	0.858	48.1661	50.0835	46.2488	TRUE	0.0761207	92.9241	TRUE
149	069A	Maputo	HSP70	96.3731	17177	1351	15826	NA	NA	NA	NA	NA	NA	TRUE	NA	NA	TRUE
150	070A	Maputo	MDR1	58.7975	16554	807	15747	1.02339	1.124	0.923	50.5781	53.0312	48.1249	TRUE	0.0499779	97.6607	TRUE
150	070A	Maputo	PMP2	54.9934	16554	756	15798	0.957182	1.053	0.862	48.9061	51.399	46.4133	TRUE	0.0467444	95.7182	TRUE
150	070A	Maputo	PMP3	53.5794	16554	737	15817	0.932569	1.026	0.839	48.2554	50.7628	45.7481	TRUE	0.0455425	93.2569	TRUE
150	070A	Maputo	HSP70	57.4535	16554	789	15765	NA	NA	NA	NA	NA	NA	TRUE	NA	NA	TRUE
151	071A	Maputo	MDR1	60.883	18420	929	17491	0.966858	1.054	0.88	49.1575	51.4122	46.9027	TRUE	0.0517506	96.6858	TRUE
151	071A	Maputo	PMP3	60.614	18420	925	17495	0.962586	1.05	0.876	49.0468	51.3039	46.7898	TRUE	0.0515219	96.2586	TRUE
151	071A	Maputo	PMP2	55.9832	18420	856	17564	0.889045	0.971	0.807	47.0632	49.359	44.7674	TRUE	0.0475857	88.9045	TRUE
151	071A	Maputo	HSP70	62.97	18420	960	17460	NA	NA	NA	NA	NA	NA	TRUE	NA	NA	TRUE
152	073A	Maputo	MDR1	24.51	18091	373	17718	1.03359	1.183	0.884	50.8259	54.4427	47.2091	TRUE	0.0208335	96.641	TRUE
152	073A	Maputo	PMP3	22.6523	18091	345	17746	0.955249	1.096	0.814	48.8556	52.543	45.1683	TRUE	0.0192544	95.5249	TRUE
152	073A	Maputo	PMP2	21.7908	18091	332	17759	0.918919	1.056	0.782	47.8873	51.6067	44.1679	TRUE	0.0185221	91.8919	TRUE
152	073A	Maputo	HSP70	23.7135	18091	361	17730	NA	NA	NA	NA	NA	NA	TRUE	NA	NA	TRUE
153	075A	Maputo	MDR1	10.1877	17861	154	17707	0.711716	0.859	0.565	41.5791	46.6004	36.5578	TRUE	0.00865952	71.1716	TRUE
153	075A	Maputo	PMP3	9.92194	17861	150	17711	0.693151	0.838	0.549	40.9385	45.9754	35.9016	TRUE	0.00843365	69.3151	TRUE
153	075A	Maputo	PMP2	9.92194	17861	150	17711	0.693151	0.838	0.549	40.9385	45.9754	35.9016	TRUE	0.00843365	69.3151	TRUE
153	075A	Maputo	HSP70	14.3142	17861	216	17645	NA	NA	NA	NA	NA	NA	TRUE	NA	NA	TRUE
154	076A	Maputo	MDR1	25.9579	17459	381	17078	0.89532	1.019	0.772	47.2384	50.685	43.7919	TRUE	0.0220642	89.532	TRUE
154	076A	Maputo	PMP2	23.4805	17459	345	17114	0.809872	0.925	0.695	44.7475	48.2593	41.2357	TRUE	0.0199584	80.9872	TRUE
154	076A	Maputo	PMP3	23.343	17459	343	17116	0.80513	0.92	0.691	44.6023	48.1176	41.0871	TRUE	0.0198416	80.513	TRUE
154	076A	Maputo	HSP70	28.9929	17459	425	17034	NA	NA	NA	NA	NA	NA	TRUE	NA	NA	TRUE
155	078A	Maputo	MDR1	89.5777	15945	1169	14776	0.919628	0.993	0.847	47.9066	49.8908	45.9223	TRUE	0.0761411	91.9628	TRUE
155	078A	Maputo	PMP3	80.4568	15945	1054	14891	0.82599	0.893	0.758	45.2352	47.2599	43.2105	TRUE	0.0683883	82.599	TRUE
155	078A	Maputo	PMP2	78.6411	15945	1031	14914	0.80735	0.874	0.741	44.6704	46.7027	42.638	TRUE	0.0668449	80.735	TRUE
155	078A	Maputo	HSP70	97.4065	15945	1267	14678	NA	NA	NA	NA	NA	NA	TRUE	NA	NA	TRUE
156	079A	Maputo	MDR1	51.6558	13106	563	12543	1.04354	1.167	0.92	51.0653	54.0157	48.115	TRUE	0.0439074	95.6459	TRUE
156	079A	Maputo	PMP2	51.3744	13106	560	12546	1.03786	1.161	0.915	50.9289	53.8834	47.9743	TRUE	0.0436683	96.2143	TRUE
156	079A	Maputo	PMP3	50.3434	13106	549	12557	1.01703	1.138	0.896	50.4221	53.3919	47.4523	TRUE	0.0427919	98.2972	TRUE
156	079A	Maputo	HSP70	49.5005	13106	540	12566	NA	NA	NA	NA	NA	NA	TRUE	NA	NA	TRUE
157	081A	Maputo	MDR1	72.9595	11691	703	10988	0.895775	0.987	0.805	47.2511	49.7906	44.7116	TRUE	0.0620155	89.5775	TRUE
157	081A	Maputo	PMP2	69.8586	11691	674	11017	0.857703	0.946	0.769	46.1701	48.7308	43.6093	TRUE	0.0593798	85.7703	TRUE
157	081A	Maputo	PMP3	63.6812	11691	616	11075	0.781859	0.864	0.699	43.8788	46.4794	41.2783	TRUE	0.054129	78.1859	TRUE
157	081A	Maputo	HSP70	81.4484	11691	782	10909	NA	NA	NA	NA	NA	NA	TRUE	NA	NA	TRUE
158	082A	Maputo	PMP2	363.207	13222	3512	9710	1.2906	1.355	1.226	56.3433	57.567	55.1196	TRUE	0.308726	70.9401	TRUE
158	082A	Maputo	MDR1	354.155	13222	3437	9785	1.25843	1.321	1.196	55.7215	56.9548	54.4883	TRUE	0.301032	74.1567	TRUE
158	082A	Maputo	PMP3	347.082	13222	3378	9844	1.2333	1.295	1.171	55.2233	56.464	53.9825	TRUE	0.29502	76.6697	TRUE
158	082A	Maputo	HSP70	281.425	13222	2813	10409	NA	NA	NA	NA	NA	NA	TRUE	NA	NA	TRUE
159	200A	Maputo	MDR1	7.12065	12429	75	12354	0.93731	1.234	0.64	48.382	56.2944	40.4697	TRUE	0.00605255	93.731	TRUE
159	200A	Maputo	PMP3	4.45723	12429	47	12382	0.586717	0.799	0.374	36.9768	45.4214	28.5322	TRUE	0.00378865	58.6717	FALSE
159	200A	Maputo	PMP2	5.69307	12429	60	12369	0.749394	1.002	0.497	42.8373	51.081	34.5937	TRUE	0.00483911	74.9394	FALSE
159	200A	Maputo	HSP70	7.5969	12429	80	12349	NA	NA	NA	NA	NA	NA	TRUE	NA	NA	TRUE
160	201A	Maputo	PMP2	37.7768	15348	485	14863	0.91022	1.022	0.798	47.65	50.7197	44.5803	TRUE	0.0321103	91.022	TRUE
160	201A	Maputo	MDR1	35.4046	15348	455	14893	0.853061	0.96	0.746	46.0352	49.1446	42.9259	TRUE	0.0300939	85.3061	TRUE
160	201A	Maputo	PMP3	34.1413	15348	439	14909	0.822624	0.927	0.719	45.1341	48.2638	42.0043	TRUE	0.0290201	82.2624	TRUE
160	201A	Maputo	HSP70	41.5029	15348	532	14816	NA	NA	NA	NA	NA	NA	TRUE	NA	NA	TRUE
161	202A	Maputo	MDR1	64.8264	13262	711	12551	1.07111	1.184	0.958	51.7168	54.3574	49.0762	TRUE	0.0551025	92.8887	TRUE
161	202A	Maputo	PMP2	56.6065	13262	623	12639	0.935297	1.038	0.833	48.3283	51.0577	45.599	TRUE	0.0481155	93.5297	TRUE
161	202A	Maputo	PMP3	55.1181	13262	607	12655	0.910705	1.011	0.81	47.6633	50.4082	44.9184	TRUE	0.0468504	91.0705	TRUE
161	202A	Maputo	HSP70	60.5225	13262	665	12597	NA	NA	NA	NA	NA	NA	TRUE	NA	NA	TRUE
162	205A	Maputo	PMP3	4.29043	13186	48	13138	0.336818	0.448	0.226	25.1955	31.3903	19.0007	TRUE	0.00364687	33.6818	FALSE
162	205A	Maputo	MDR1	8.14727	13186	91	13095	0.639598	0.809	0.471	39.0094	45.293	32.7259	TRUE	0.00692518	63.9598	TRUE
162	205A	Maputo	PMP2	6.71069	13186	75	13111	0.52682	0.675	0.379	34.5044	40.8498	28.159	TRUE	0.00570409	52.682	TRUE
162	205A	Maputo	HSP70	12.7381	13186	142	13044	NA	NA	NA	NA	NA	NA	TRUE	NA	NA	TRUE
163	206A	Maputo	MDR1	20.1222	12737	216	12521	1.25801	1.51	1.006	55.7133	60.6554	50.7711	TRUE	0.0171039	74.1987	TRUE
163	206A	Maputo	PMP2	17.9632	12737	193	12544	1.12303	1.354	0.892	52.8975	58.0184	47.7766	TRUE	0.0152687	87.697	TRUE
163	206A	Maputo	PMP3	15.4336	12737	166	12571	0.964886	1.171	0.759	49.1065	54.4362	43.7768	TRUE	0.0131186	96.4886	TRUE
163	206A	Maputo	HSP70	15.9953	12737	172	12565	NA	NA	NA	NA	NA	NA	TRUE	NA	NA	TRUE
164	207A	Maputo	MDR1	2.99616	17299	44	17255	0.732993	1.02	0.446	42.2964	51.8423	32.7505	TRUE	0.00254674	73.2993	FALSE
164	207A	Maputo	PMP3	2.45084	17299	36	17263	0.599583	0.849	0.35	37.4837	47.2242	27.7433	TRUE	0.00208321	59.9583	FALSE
164	207A	Maputo	HSP70	4.08757	17299	60	17239	NA	NA	NA	NA	NA	NA	TRUE	NA	NA	FALSE
164	207A	Maputo	PMP2	2.99616	17299	44	17255	0.732993	1.02	0.446	42.2964	51.8423	32.7505	TRUE	0.00254674	73.2993	FALSE
165	208A	Maputo	MDR1	94.8296	16451	1274	15177	1.00246	1.08	0.925	50.0614	52.0045	48.1182	TRUE	0.0806051	99.7542	TRUE
165	208A	Maputo	PMP2	94.6746	16451	1272	15179	1.00082	1.079	0.923	50.0205	51.9644	48.0766	TRUE	0.0804734	99.9181	TRUE
165	208A	Maputo	PMP3	90.1877	16451	1214	15237	0.953389	1.028	0.878	48.8069	50.7727	46.8411	TRUE	0.0766596	95.3389	TRUE
165	208A	Maputo	HSP70	94.5971	16451	1271	15180	NA	NA	NA	NA	NA	NA	TRUE	NA	NA	TRUE
166	CM001A	Maputo	PMP3	5.83279	17187	85	17102	0.504725	0.637	0.373	33.5427	39.3767	27.7086	TRUE	0.00495787	50.4725	FALSE
166	CM001A	Maputo	MDR1	8.31189	17187	121	17066	0.719247	0.887	0.551	41.835	47.5217	36.1483	TRUE	0.0070651	71.9247	TRUE
166	CM001A	Maputo	PMP2	6.72741	17187	98	17089	0.582139	0.728	0.437	36.7944	42.6061	30.9827	TRUE	0.0057183	58.2139	TRUE
166	CM001A	Maputo	HSP70	11.5564	17187	168	17019	NA	NA	NA	NA	NA	NA	TRUE	NA	NA	TRUE
167	CM002A	Maputo	MDR1	23.3864	17935	353	17582	1.02043	1.172	0.869	50.5057	54.2122	46.7991	TRUE	0.0198785	97.9566	TRUE
167	CM002A	Maputo	PMP2	22.5169	17935	340	17595	0.982492	1.13	0.835	49.5584	53.3	45.8169	TRUE	0.0191393	98.2492	TRUE
167	CM002A	Maputo	PMP3	20.9132	17935	316	17619	0.912519	1.052	0.773	47.7129	51.5178	43.9081	TRUE	0.0177762	91.2519	TRUE
167	CM002A	Maputo	HSP70	22.9181	17935	346	17589	NA	NA	NA	NA	NA	NA	TRUE	NA	NA	TRUE
168	CM002P	Maputo	MDR1	12.9516	17354	190	17164	0.917421	1.098	0.737	47.8466	52.7605	42.9327	TRUE	0.0110089	91.7421	TRUE
168	CM002P	Maputo	PMP3	12.2664	17354	180	17174	0.868883	1.042	0.695	46.4921	51.4613	41.5229	TRUE	0.0104264	86.8883	TRUE
168	CM002P	Maputo	PMP2	11.7185	17354	172	17182	0.830073	0.998	0.662	45.3574	50.3693	40.3454	TRUE	0.0099607	83.0073	TRUE
168	CM002P	Maputo	HSP70	14.1174	17354	207	17147	NA	NA	NA	NA	NA	NA	TRUE	NA	NA	TRUE
169	CM003P	Maputo	PMP2	22.5967	15244	290	14954	0.953502	1.107	0.8	48.8099	52.8298	44.79	TRUE	0.0192072	95.3502	TRUE
169	CM003P	Maputo	MDR1	21.9674	15244	282	14962	0.926952	1.077	0.777	48.1046	52.15	44.0591	TRUE	0.0186723	92.6952	TRUE
169	CM003P	Maputo	PMP3	21.9674	15244	282	14962	0.926952	1.077	0.777	48.1046	52.15	44.0591	TRUE	0.0186723	92.6952	TRUE
169	CM003P	Maputo	HSP70	23.6986	15244	304	14940	NA	NA	NA	NA	NA	NA	TRUE	NA	NA	TRUE
170	CM004A	Maputo	PMP3	8.42045	18789	134	18655	1	1.239	0.761	50	55.9863	44.0137	TRUE	0.00715739	100	TRUE
170	CM004A	Maputo	PMP2	8.16822	18789	130	18659	0.970046	1.204	0.736	49.2398	55.2705	43.209	TRUE	0.00694299	97.0046	TRUE
170	CM004A	Maputo	MDR1	7.85301	18789	125	18664	0.932611	1.16	0.705	48.2565	54.3422	42.1708	TRUE	0.00667506	93.2611	TRUE
170	CM004A	Maputo	HSP70	8.42045	18789	134	18655	NA	NA	NA	NA	NA	NA	TRUE	NA	NA	TRUE
171	CM004P	Maputo	PMP2	24.3357	15142	310	14832	0.990315	1.146	0.835	49.7567	53.683	45.8304	TRUE	0.0206853	99.0315	TRUE
171	CM004P	Maputo	MDR1	23.2257	15142	296	14846	0.945147	1.095	0.795	48.59	52.5596	44.6204	TRUE	0.0197419	94.5147	TRUE
171	CM004P	Maputo	PMP3	23.2257	15142	296	14846	0.945147	1.095	0.795	48.59	52.5596	44.6204	TRUE	0.0197419	94.5147	TRUE
171	CM004P	Maputo	HSP70	24.5737	15142	313	14829	NA	NA	NA	NA	NA	NA	TRUE	NA	NA	TRUE
172	CM005A	Maputo	MDR1	54.4753	17636	798	16838	0.925108	1.014	0.836	48.0549	50.4592	45.6505	TRUE	0.046304	92.5108	TRUE
172	CM005A	Maputo	PMP2	53.2881	17636	781	16855	0.904947	0.993	0.817	47.5051	49.9206	45.0895	TRUE	0.0452949	90.4947	TRUE
172	CM005A	Maputo	PMP3	52.5904	17636	771	16865	0.893097	0.98	0.806	47.1765	49.5985	44.7545	TRUE	0.0447018	89.3097	TRUE
172	CM005A	Maputo	HSP70	58.8854	17636	861	16775	NA	NA	NA	NA	NA	NA	TRUE	NA	NA	TRUE
173	CM005P	Maputo	MDR1	56.8541	14753	696	14057	1.01494	1.122	0.908	50.3706	53.007	47.7343	TRUE	0.048326	98.5065	TRUE
173	CM005P	Maputo	PMP2	56.2684	14753	689	14064	1.00448	1.111	0.898	50.1117	52.7549	47.4686	TRUE	0.0478281	99.5521	TRUE
173	CM005P	Maputo	PMP3	52.9271	14753	649	14104	0.944832	1.046	0.843	48.5817	51.263	45.9004	TRUE	0.044988	94.4832	TRUE
173	CM005P	Maputo	HSP70	56.0174	14753	686	14067	NA	NA	NA	NA	NA	NA	TRUE	NA	NA	TRUE
174	CM006A	Maputo	MDR1	23.9755	17697	357	17340	0.889148	1.016	0.762	47.0661	50.6194	43.5128	TRUE	0.0203792	88.9148	TRUE
174	CM006A	Maputo	PMP2	23.9076	17697	356	17341	0.886632	1.013	0.76	46.9955	50.5509	43.4401	TRUE	0.0203215	88.6632	TRUE
174	CM006A	Maputo	PMP3	21.2647	17697	317	17380	0.788617	0.905	0.672	44.0909	47.7221	40.4596	TRUE	0.018075	78.8617	TRUE
174	CM006A	Maputo	HSP70	26.9646	17697	401	17296	NA	NA	NA	NA	NA	NA	TRUE	NA	NA	TRUE
175	CM006P	Maputo	PMP3	234.392	15135	2734	12401	0.957942	1.008	0.908	48.926	50.2403	47.6116	TRUE	0.199233	95.7942	TRUE
175	CM006P	Maputo	PMP2	233.917	15135	2729	12406	0.956004	1.006	0.906	48.8754	50.1902	47.5605	TRUE	0.19883	95.6004	TRUE
175	CM006P	Maputo	MDR1	232.969	15135	2719	12416	0.95213	1.002	0.902	48.7739	50.0899	47.4579	TRUE	0.198024	95.213	TRUE
175	CM006P	Maputo	HSP70	244.682	15135	2842	12293	NA	NA	NA	NA	NA	NA	TRUE	NA	NA	TRUE
176	CM007A	Maputo	PMP2	15.9679	18693	252	18441	0.883421	1.033	0.734	46.9051	51.1259	42.6843	TRUE	0.0135727	88.3421	TRUE
176	CM007A	Maputo	MDR1	14.8838	18693	235	18458	0.823446	0.966	0.681	45.1588	49.4359	40.8816	TRUE	0.0126512	82.3446	TRUE
176	CM007A	Maputo	PMP3	14.5652	18693	230	18463	0.805817	0.946	0.666	44.6234	48.9165	40.3304	TRUE	0.0123804	80.5817	TRUE
176	CM007A	Maputo	HSP70	18.075	18693	285	18408	NA	NA	NA	NA	NA	NA	TRUE	NA	NA	TRUE
177	CM008A	Maputo	MDR1	4.34625	16000	59	15941	0.842567	1.136	0.549	45.7279	54.3683	37.0875	TRUE	0.00369432	84.2567	FALSE
177	CM008A	Maputo	PMP3	3.0923	16000	42	15958	0.599474	0.83	0.369	37.4794	46.4939	28.465	TRUE	0.00262845	59.9474	FALSE
177	CM008A	Maputo	HSP70	5.15835	16000	70	15930	NA	NA	NA	NA	NA	NA	TRUE	NA	NA	FALSE
177	CM008A	Maputo	PMP2	3.75599	16000	51	15949	0.728138	0.992	0.464	42.1342	50.9783	33.2902	TRUE	0.00319259	72.8138	FALSE
178	CM008P	Maputo	PMP2	47.608	15129	600	14529	0.962325	1.07	0.854	49.04	51.842	46.2381	TRUE	0.0404668	96.2325	TRUE
178	CM008P	Maputo	PMP3	47.527	15129	599	14530	0.960688	1.068	0.853	48.9975	51.8005	46.1944	TRUE	0.040398	96.0688	TRUE
178	CM008P	Maputo	MDR1	47.3651	15129	597	14532	0.957415	1.065	0.85	48.9122	51.7175	46.107	TRUE	0.0402603	95.7415	TRUE
178	CM008P	Maputo	HSP70	49.4719	15129	623	14506	NA	NA	NA	NA	NA	NA	TRUE	NA	NA	TRUE
179	CM009P	Maputo	PMP3	460.963	15211	4931	10280	0.995547	1.035	0.956	49.8884	50.8807	48.8961	TRUE	0.391819	99.5547	TRUE
179	CM009P	Maputo	MDR1	456.166	15211	4889	10322	0.985187	1.024	0.946	49.6269	50.6213	48.6326	TRUE	0.387741	98.5187	TRUE
179	CM009P	Maputo	PMP2	453.32	15211	4864	10347	0.979041	1.018	0.94	49.4705	50.466	48.4749	TRUE	0.385322	97.9041	TRUE
179	CM009P	Maputo	HSP70	463.025	15211	4949	10262	NA	NA	NA	NA	NA	NA	TRUE	NA	NA	TRUE
180	CM010P	Maputo	MDR1	76.2246	16641	1044	15597	1.06972	1.163	0.976	51.6842	53.8627	49.5058	TRUE	0.0647909	93.0283	TRUE
180	CM010P	Maputo	PMP2	71.7827	16641	985	15656	1.00738	1.097	0.918	50.1838	52.3961	47.9716	TRUE	0.0610153	99.262	TRUE
180	CM010P	Maputo	PMP3	66.6839	16641	917	15724	0.935825	1.02	0.851	48.3424	50.5927	46.0922	TRUE	0.0566813	93.5825	TRUE
180	CM010P	Maputo	HSP70	71.2568	16641	978	15663	NA	NA	NA	NA	NA	NA	TRUE	NA	NA	TRUE
181	CM011A	Maputo	MDR1	33.6488	14931	421	14510	0.551204	0.617	0.485	35.5339	38.2651	32.8028	TRUE	0.0286015	55.1204	TRUE
181	CM011A	Maputo	PMP2	25.4881	14931	320	14611	0.417523	0.472	0.363	29.4544	32.1712	26.7376	TRUE	0.0216649	41.7523	TRUE
181	CM011A	Maputo	PMP3	20.9075	14931	263	14668	0.342486	0.391	0.294	25.5113	28.1783	22.8444	TRUE	0.0177713	34.2486	TRUE
181	CM011A	Maputo	HSP70	61.0461	14931	755	14176	NA	NA	NA	NA	NA	NA	TRUE	NA	NA	TRUE
182	CM011P	Maputo	MDR1	7.0242	14951	89	14862	0.898688	1.157	0.64	47.332	54.507	40.1571	TRUE	0.00597057	89.8688	TRUE
182	CM011P	Maputo	PMP2	6.86589	14951	87	14864	0.878433	1.133	0.624	46.7642	53.9725	39.5558	TRUE	0.00583601	87.8433	TRUE
182	CM011P	Maputo	PMP3	5.91648	14951	75	14876	0.756965	0.985	0.529	43.0837	50.4797	35.6876	TRUE	0.00502901	75.6965	TRUE
182	CM011P	Maputo	HSP70	7.81606	14951	99	14852	NA	NA	NA	NA	NA	NA	TRUE	NA	NA	TRUE
183	CM012A	Maputo	PMP3	16.1001	15524	211	15313	0.842927	0.997	0.688	45.7385	50.286	41.191	TRUE	0.0136851	84.2927	TRUE
183	CM012A	Maputo	PMP2	16.0233	15524	210	15314	0.838905	0.993	0.685	45.6198	50.1713	41.0683	TRUE	0.0136198	83.8905	TRUE
183	CM012A	Maputo	MDR1	15.7928	15524	207	15317	0.82684	0.979	0.675	45.2607	49.824	40.6973	TRUE	0.0134239	82.684	TRUE
183	CM012A	Maputo	HSP70	19.1002	15524	250	15274	NA	NA	NA	NA	NA	NA	TRUE	NA	NA	TRUE
184	CM012P	Maputo	MDR1	246.337	11460	2165	9295	1.11131	1.179	1.043	52.6361	54.1605	51.1117	TRUE	0.209386	88.8688	TRUE
184	CM012P	Maputo	PMP2	238.138	11460	2100	9360	1.07433	1.14	1.008	51.7916	53.3294	50.2538	TRUE	0.202417	92.5674	TRUE
184	CM012P	Maputo	PMP3	216.592	11460	1927	9533	0.977124	1.039	0.916	49.4215	50.9939	47.849	TRUE	0.184103	97.7124	TRUE
184	CM012P	Maputo	HSP70	221.663	11460	1968	9492	NA	NA	NA	NA	NA	NA	TRUE	NA	NA	TRUE
185	CM013A	Maputo	MDR1	5.19669	14294	63	14231	0.98434	1.329	0.64	49.6054	58.3479	40.8629	TRUE	0.00441718	98.434	FALSE
185	CM013A	Maputo	PMP3	2.96672	14294	36	14258	0.561948	0.793	0.331	35.9774	45.4417	26.5131	TRUE	0.00252172	56.1948	FALSE
185	CM013A	Maputo	HSP70	5.27936	14294	64	14230	NA	NA	NA	NA	NA	NA	TRUE	NA	NA	FALSE
185	CM013A	Maputo	PMP2	3.04924	14294	37	14257	0.577578	0.813	0.342	36.6117	46.0634	27.1599	TRUE	0.00259186	57.7578	FALSE
186	CM013P	Maputo	MDR1	57.0085	8858	419	8439	1.01994	1.159	0.881	50.4937	53.8955	47.0919	FALSE	0.0484572	98.0056	TRUE
186	CM013P	Maputo	PMP2	52.9725	8858	390	8468	0.947737	1.079	0.816	48.6584	52.1201	45.1967	FALSE	0.0450267	94.7737	TRUE
186	CM013P	Maputo	PMP3	47.4284	8858	350	8508	0.848546	0.97	0.728	45.9034	49.4438	42.3631	FALSE	0.0403141	84.8546	TRUE
186	CM013P	Maputo	HSP70	55.8937	8858	411	8447	NA	NA	NA	NA	NA	NA	FALSE	NA	NA	TRUE
187	CM014P	Maputo	PMP3	10.3472	15988	140	15848	1.02199	1.263	0.781	50.5439	56.4318	44.656	TRUE	0.00879513	97.8006	TRUE
187	CM014P	Maputo	MDR1	9.75349	15988	132	15856	0.963352	1.194	0.733	49.0667	55.0408	43.0926	TRUE	0.00829046	96.3352	TRUE
187	CM014P	Maputo	PMP2	9.67929	15988	131	15857	0.956024	1.185	0.727	48.8759	54.8607	42.8911	TRUE	0.0082274	95.6024	TRUE
187	CM014P	Maputo	HSP70	10.1245	15988	137	15851	NA	NA	NA	NA	NA	NA	TRUE	NA	NA	TRUE
188	CM015A	Maputo	MDR1	87.1913	16449	1175	15274	1.00444	1.086	0.923	50.1106	52.1349	48.0864	TRUE	0.0741126	99.5564	TRUE
188	CM015A	Maputo	PMP2	86.1905	16449	1162	15287	0.992906	1.074	0.912	49.822	51.8518	47.7922	TRUE	0.0732619	99.2906	TRUE
188	CM015A	Maputo	PMP3	81.7353	16449	1104	15345	0.941583	1.019	0.864	48.4956	50.5502	46.4411	TRUE	0.069475	94.1583	TRUE
188	CM015A	Maputo	HSP70	86.8063	16449	1170	15279	NA	NA	NA	NA	NA	NA	TRUE	NA	NA	TRUE
189	CM016A	Maputo	MDR1	15.9951	12515	169	12346	1.2173	1.491	0.944	54.9001	60.457	49.3432	TRUE	0.0135958	78.2699	TRUE
189	CM016A	Maputo	PMP2	14.8521	12515	157	12358	1.13032	1.388	0.872	53.0586	58.744	47.3732	TRUE	0.0126243	86.9683	TRUE
189	CM016A	Maputo	PMP3	13.3299	12515	141	12374	1.01447	1.252	0.777	50.3592	56.2157	44.5027	TRUE	0.0113304	98.553	TRUE
189	CM016A	Maputo	HSP70	13.1398	12515	139	12376	NA	NA	NA	NA	NA	NA	TRUE	NA	NA	TRUE
190	CM017A	Maputo	PMP2	33.5082	16809	472	16337	1.02196	1.153	0.891	50.5429	53.7495	47.3364	TRUE	0.028482	97.8044	TRUE
190	CM017A	Maputo	MDR1	33.3642	16809	470	16339	1.01756	1.148	0.887	50.4353	53.6454	47.2252	TRUE	0.0283596	98.2436	TRUE
190	CM017A	Maputo	PMP3	30.0567	16809	424	16385	0.916689	1.038	0.796	47.8267	51.116	44.5374	TRUE	0.0255482	91.6689	TRUE
190	CM017A	Maputo	HSP70	32.7883	16809	462	16347	NA	NA	NA	NA	NA	NA	TRUE	NA	NA	TRUE
191	CM020A	Maputo	PMP2	17.0288	16562	238	16324	0.93655	1.102	0.771	48.3618	52.7776	43.946	TRUE	0.0144745	93.655	TRUE
191	CM020A	Maputo	PMP3	16.3804	16562	229	16333	0.900886	1.062	0.74	47.393	51.846	42.9399	TRUE	0.0139233	90.0886	TRUE
191	CM020A	Maputo	MDR1	15.8043	16562	221	16341	0.869202	1.026	0.712	46.5012	50.9866	42.0158	TRUE	0.0134336	86.9202	TRUE
191	CM020A	Maputo	HSP70	18.1825	16562	254	16308	NA	NA	NA	NA	NA	NA	TRUE	NA	NA	TRUE
192	CM021A	Maputo	PMP3	44.2768	15378	568	14810	0.967015	1.079	0.855	49.1616	52.0449	46.2782	TRUE	0.0376353	96.7015	TRUE
192	CM021A	Maputo	PMP2	41.7375	15378	536	14842	0.911557	1.018	0.805	47.6866	50.608	44.7653	TRUE	0.0354769	91.1557	TRUE
192	CM021A	Maputo	MDR1	39.6784	15378	510	14868	0.866585	0.969	0.764	46.4262	49.3774	43.4751	TRUE	0.0337267	86.6585	TRUE
192	CM021A	Maputo	HSP70	45.7871	15378	587	14791	NA	NA	NA	NA	NA	NA	TRUE	NA	NA	TRUE
193	HP001P	Maputo	MDR1	116.028	13118	1232	11886	1.1304	1.222	1.038	53.0605	55.0882	51.0328	TRUE	0.0986241	86.9599	TRUE
193	HP001P	Maputo	PMP2	112.174	13118	1193	11925	1.09285	1.183	1.003	52.2184	54.2652	50.1715	TRUE	0.0953483	90.7146	TRUE
193	HP001P	Maputo	PMP3	104.7	13118	1117	12001	1.02004	1.105	0.935	50.496	52.5798	48.4122	TRUE	0.0889954	97.9961	TRUE
193	HP001P	Maputo	HSP70	102.644	13118	1096	12022	NA	NA	NA	NA	NA	NA	TRUE	NA	NA	TRUE
194	HP002P	Maputo	MDR1	9.23802	16365	128	16237	0.804264	0.991	0.617	44.5757	50.3261	38.8254	TRUE	0.00785232	80.4264	TRUE
194	HP002P	Maputo	PMP3	8.36887	16365	116	16249	0.728595	0.903	0.554	42.1496	47.9853	36.3138	TRUE	0.00711354	72.8595	TRUE
194	HP002P	Maputo	PMP2	7.86216	16365	109	16256	0.684481	0.851	0.518	40.6345	46.5141	34.755	TRUE	0.00668284	68.4481	TRUE
194	HP002P	Maputo	HSP70	11.4863	16365	159	16206	NA	NA	NA	NA	NA	NA	TRUE	NA	NA	TRUE
195	HP005P	Maputo	PMP2	49.2514	17049	699	16350	0.979948	1.082	0.878	49.4936	52.1017	46.8855	TRUE	0.0418637	97.9948	TRUE
195	HP005P	Maputo	MDR1	48.2444	17049	685	16364	0.959913	1.061	0.859	48.9773	51.598	46.3567	TRUE	0.0410078	95.9913	TRUE
195	HP005P	Maputo	PMP3	42.1493	17049	600	16449	0.838638	0.93	0.748	45.6119	48.3058	42.918	TRUE	0.0358269	83.8638	TRUE
195	HP005P	Maputo	HSP70	50.2592	17049	713	16336	NA	NA	NA	NA	NA	NA	TRUE	NA	NA	TRUE
196	0010PN	Niassa-Marrupa	MDR1	4.21222	18187	65	18122	0.649372	0.853	0.446	39.3709	46.8471	31.8947	TRUE	0.00358038	64.9372	FALSE
196	0010PN	Niassa-Marrupa	PMP3	4.53686	18187	70	18117	0.699421	0.914	0.485	41.1564	48.5742	33.7386	TRUE	0.00385633	69.9421	FALSE
196	0010PN	Niassa-Marrupa	PMP2	4.53686	18187	70	18117	0.699421	0.914	0.485	41.1564	48.5742	33.7386	TRUE	0.00385633	69.9421	FALSE
196	0010PN	Niassa-Marrupa	HSP70	6.48659	18187	100	18087	NA	NA	NA	NA	NA	NA	TRUE	NA	NA	TRUE
197	002AN	Niassa-Marrupa	MDR1	100.284	16938	1384	15554	1.03107	1.108	0.954	50.7648	52.6414	48.8882	TRUE	0.0852418	96.8933	TRUE
197	002AN	Niassa-Marrupa	PMP2	96.7348	16938	1337	15601	0.994572	1.07	0.919	49.8639	51.7571	47.9707	TRUE	0.0822246	99.4572	TRUE
197	002AN	Niassa-Marrupa	PMP3	96.3578	16938	1332	15606	0.990696	1.066	0.916	49.7663	51.6613	47.8713	TRUE	0.0819042	99.0696	TRUE
197	002AN	Niassa-Marrupa	HSP70	97.2628	16938	1344	15594	NA	NA	NA	NA	NA	NA	TRUE	NA	NA	TRUE
198	003PN	Niassa-Marrupa	MDR1	29.5482	16893	419	16474	1.01471	1.153	0.877	50.3651	53.7627	46.9676	TRUE	0.025116	98.5288	TRUE
198	003PN	Niassa-Marrupa	PMP2	28.9056	16893	410	16483	0.992646	1.128	0.857	49.8155	53.2316	46.3993	TRUE	0.0245698	99.2646	TRUE
198	003PN	Niassa-Marrupa	PMP3	27.8355	16893	395	16498	0.955897	1.088	0.824	48.8726	52.3194	45.4257	TRUE	0.0236602	95.5897	TRUE
198	003PN	Niassa-Marrupa	HSP70	29.1198	16893	413	16480	NA	NA	NA	NA	NA	NA	TRUE	NA	NA	TRUE
199	004PN	Niassa-Marrupa	MDR1	46.5321	16168	627	15541	1.14069	1.271	1.01	53.2862	56.1352	50.4371	TRUE	0.0395523	85.9307	TRUE
199	004PN	Niassa-Marrupa	PMP2	41.2449	16168	557	15611	1.01108	1.13	0.892	50.2755	53.2198	47.3313	TRUE	0.0350582	98.8918	TRUE
199	004PN	Niassa-Marrupa	PMP3	38.7606	16168	524	15644	0.950182	1.064	0.837	48.7227	51.7108	45.7346	TRUE	0.0329465	95.0182	TRUE
199	004PN	Niassa-Marrupa	HSP70	40.7928	16168	551	15617	NA	NA	NA	NA	NA	NA	TRUE	NA	NA	TRUE
200	005PN	Niassa-Marrupa	MDR1	8.87551	15035	113	14922	0.616039	0.76	0.472	38.1203	43.6518	32.5888	TRUE	0.00754418	61.6039	TRUE
200	005PN	Niassa-Marrupa	PMP2	7.53597	15035	96	14939	0.523063	0.653	0.393	34.3428	39.9317	28.7539	TRUE	0.00640557	52.3063	TRUE
200	005PN	Niassa-Marrupa	PMP3	7.37848	15035	94	14941	0.512131	0.64	0.384	33.8682	39.4583	28.2781	TRUE	0.0062717	51.2131	TRUE
200	005PN	Niassa-Marrupa	HSP70	14.4074	15035	183	14852	NA	NA	NA	NA	NA	NA	TRUE	NA	NA	TRUE
202	007PN	Niassa-Marrupa	MDR1	37.3281	11399	356	11043	1.01155	1.161	0.863	50.287	53.9702	46.6038	TRUE	0.0317289	98.8454	TRUE
202	007PN	Niassa-Marrupa	PMP3	31.4832	11399	301	11098	0.853156	0.984	0.722	46.038	49.8608	42.2152	TRUE	0.0267607	85.3156	TRUE
202	007PN	Niassa-Marrupa	PMP2	30.3177	11399	290	11109	0.821572	0.949	0.694	45.1024	48.9511	41.2536	TRUE	0.02577	82.1572	TRUE
202	007PN	Niassa-Marrupa	HSP70	36.902	11399	352	11047	NA	NA	NA	NA	NA	NA	TRUE	NA	NA	TRUE
203	008PN	Niassa-Marrupa	MDR1	14.8551	13708	172	13536	1.02396	1.242	0.806	50.5919	55.9064	45.2775	TRUE	0.0126268	97.604	TRUE
203	008PN	Niassa-Marrupa	PMP2	12.424	13708	144	13564	0.856386	1.047	0.666	46.1319	51.6633	40.6005	TRUE	0.0105604	85.6386	TRUE
203	008PN	Niassa-Marrupa	PMP3	11.4703	13708	133	13575	0.790647	0.971	0.611	44.1543	49.7638	38.5448	TRUE	0.00974974	79.0647	TRUE
203	008PN	Niassa-Marrupa	HSP70	14.5075	13708	168	13540	NA	NA	NA	NA	NA	NA	TRUE	NA	NA	TRUE
204	010PN	Niassa-Marrupa	MDR1	1.46547	13656	17	13639	0.447024	0.705	0.189	30.8926	43.2293	18.556	TRUE	0.00124565	44.7024	FALSE
204	010PN	Niassa-Marrupa	PMP3	0.603208	13656	7	13649	0.184001	0.336	0.032	15.5406	26.3832	4.69811	TRUE	0.000512727	18.4001	FALSE
204	010PN	Niassa-Marrupa	HSP70	3.27828	13656	38	13618	NA	NA	NA	NA	NA	NA	TRUE	NA	NA	FALSE
204	010PN	Niassa-Marrupa	PMP2	1.55173	13656	18	13638	0.473337	0.741	0.205	32.1269	44.4765	19.7772	TRUE	0.00131897	47.3337	FALSE
205	011PN	Niassa-Marrupa	MDR1	4.99104	14173	60	14113	1.25053	1.728	0.773	55.566	64.9897	46.1423	TRUE	0.00424239	74.9469	FALSE
205	011PN	Niassa-Marrupa	PMP3	4.40766	14173	53	14120	1.10436	1.538	0.671	52.4797	62.2744	42.6849	TRUE	0.00374651	89.5638	FALSE
205	011PN	Niassa-Marrupa	HSP70	3.99114	14173	48	14125	NA	NA	NA	NA	NA	NA	TRUE	NA	NA	FALSE
205	011PN	Niassa-Marrupa	PMP2	1.41198	14173	17	14156	0.353779	0.552	0.156	26.1327	36.9226	15.3427	TRUE	0.00120018	35.3779	FALSE
206	012PN	Niassa-Marrupa	MDR1	2.85778	11953	29	11924	2.41839	4.068	0.768	70.7464	84.8673	56.6256	TRUE	0.00242912	-41.8388	FALSE
206	012PN	Niassa-Marrupa	PMP3	1.87156	11953	19	11934	1.5838	2.745	0.423	61.2973	78.692	43.9025	TRUE	0.00159082	41.6203	FALSE
206	012PN	Niassa-Marrupa	HSP70	1.18169	11953	12	11941	NA	NA	NA	NA	NA	NA	TRUE	NA	NA	FALSE
206	012PN	Niassa-Marrupa	PMP2	1.08317	11953	11	11942	0.916628	1.68	0.154	47.825	68.5979	27.0522	TRUE	0.000920695	91.6628	FALSE
207	013PN	Niassa-Marrupa	MDR1	9.48608	17433	140	17293	0.702318	0.854	0.55	41.2566	46.4964	36.0167	TRUE	0.00806317	70.2318	TRUE
207	013PN	Niassa-Marrupa	PMP2	8.05828	17433	119	17314	0.596609	0.732	0.461	37.3673	42.683	32.0515	TRUE	0.00684954	59.6609	TRUE
207	013PN	Niassa-Marrupa	PMP3	5.88592	17433	87	17346	0.435774	0.546	0.326	30.3512	35.6941	25.0082	TRUE	0.00500303	43.5774	TRUE
207	013PN	Niassa-Marrupa	HSP70	13.5068	17433	199	17234	NA	NA	NA	NA	NA	NA	TRUE	NA	NA	TRUE
208	014PN	Niassa-Marrupa	MDR1	61.5426	14951	762	14189	1.14622	1.265	1.027	53.4064	55.9928	50.82	TRUE	0.0523112	85.3784	TRUE
208	014PN	Niassa-Marrupa	PMP2	56.6608	14951	703	14248	1.05529	1.167	0.943	51.3451	53.9921	48.6982	TRUE	0.0481616	94.4707	TRUE
208	014PN	Niassa-Marrupa	PMP3	54.928	14951	682	14269	1.02302	1.132	0.914	50.569	53.2373	47.9007	TRUE	0.0466888	97.6978	TRUE
208	014PN	Niassa-Marrupa	HSP70	53.692	14951	667	14284	NA	NA	NA	NA	NA	NA	TRUE	NA	NA	TRUE
209	015PN	Niassa-Marrupa	MDR1	3.16121	16397	44	16353	1.41992	2.077	0.763	58.6763	69.8938	47.4587	TRUE	0.00268703	58.0081	FALSE
209	015PN	Niassa-Marrupa	PMP3	0.789505	16397	11	16386	0.354622	0.602	0.107	26.1787	39.6748	12.6826	TRUE	0.00067108	35.4622	FALSE
209	015PN	Niassa-Marrupa	HSP70	2.22633	16397	31	16366	NA	NA	NA	NA	NA	NA	TRUE	NA	NA	FALSE
209	015PN	Niassa-Marrupa	PMP2	1.57954	16397	22	16375	0.709482	1.1	0.319	41.5028	54.8808	28.1248	TRUE	0.00134261	70.9482	FALSE
210	017PN	Niassa-Marrupa	MDR1	1.62043	15257	21	15236	0.317712	0.475	0.16	24.1109	33.1753	15.0465	TRUE	0.00137737	31.7712	FALSE
210	017PN	Niassa-Marrupa	PMP3	1.46601	15257	19	15238	0.287435	0.436	0.139	22.3262	31.2601	13.3922	TRUE	0.00124611	28.7435	FALSE
210	017PN	Niassa-Marrupa	HSP70	5.10031	15257	66	15191	NA	NA	NA	NA	NA	NA	TRUE	NA	NA	FALSE
210	017PN	Niassa-Marrupa	PMP2	2.31558	15257	30	15227	0.454008	0.651	0.257	31.2246	40.5552	21.894	TRUE	0.00196825	45.4008	FALSE
211	01AN	Niassa-Marrupa	MDR1	3.47286	14249	42	14207	1.27313	1.857	0.689	56.0078	67.3164	44.6992	TRUE	0.00295193	72.687	FALSE
211	01AN	Niassa-Marrupa	PMP3	2.64506	14249	32	14217	0.969663	1.445	0.495	49.2299	61.4703	36.9895	TRUE	0.0022483	96.9663	FALSE
211	01AN	Niassa-Marrupa	HSP70	2.72781	14249	33	14216	NA	NA	NA	NA	NA	NA	TRUE	NA	NA	FALSE
211	01AN	Niassa-Marrupa	PMP2	2.81057	14249	34	14215	1.03034	1.527	0.533	50.7471	62.8023	38.692	TRUE	0.00238898	96.9661	FALSE
212	020PN	Niassa-Marrupa	MDR1	7.16832	16956	103	16853	0.630777	0.786	0.475	38.6796	44.5311	32.828	TRUE	0.00609307	63.0777	TRUE
212	020PN	Niassa-Marrupa	PMP2	6.60999	16956	95	16861	0.581647	0.729	0.434	36.7748	42.6755	30.8741	TRUE	0.00561849	58.1647	TRUE
212	020PN	Niassa-Marrupa	PMP3	4.79725	16956	69	16887	0.422134	0.541	0.303	29.6832	35.5789	23.7874	TRUE	0.00407766	42.2134	FALSE
212	020PN	Niassa-Marrupa	HSP70	11.3643	16956	163	16793	NA	NA	NA	NA	NA	NA	TRUE	NA	NA	TRUE
213	021PN	Niassa-Marrupa	PMP2	110.85	17916	1611	16305	1.03359	1.106	0.962	50.8258	52.5662	49.0854	TRUE	0.0942224	96.6413	TRUE
213	021PN	Niassa-Marrupa	MDR1	106.529	17916	1551	16365	0.993295	1.063	0.923	49.8318	51.5891	48.0745	TRUE	0.0905493	99.3295	TRUE
213	021PN	Niassa-Marrupa	PMP3	103.943	17916	1515	16401	0.96919	1.038	0.901	49.2177	50.9851	47.4503	TRUE	0.0883519	96.919	TRUE
213	021PN	Niassa-Marrupa	HSP70	107.248	17916	1561	16355	NA	NA	NA	NA	NA	NA	TRUE	NA	NA	TRUE
214	022PN	Niassa-Marrupa	MDR1	2.38349	16305	33	16272	0.868288	1.276	0.461	46.4751	58.1531	34.797	TRUE	0.00202597	86.8288	FALSE
214	022PN	Niassa-Marrupa	PMP3	1.80523	16305	25	16280	0.657632	0.992	0.323	39.673	51.8452	27.5008	TRUE	0.00153445	65.7632	FALSE
214	022PN	Niassa-Marrupa	HSP70	2.74505	16305	38	16267	NA	NA	NA	NA	NA	NA	TRUE	NA	NA	FALSE
214	022PN	Niassa-Marrupa	PMP2	2.2389	16305	31	16274	0.815614	1.205	0.426	44.9222	56.7385	33.1059	TRUE	0.00190307	81.5614	FALSE
215	023PN	Niassa-Marrupa	PMP2	20.2501	16349	279	16070	0.846708	0.982	0.712	45.8496	49.8101	41.8891	TRUE	0.0172126	84.6708	TRUE
215	023PN	Niassa-Marrupa	MDR1	19.1524	16349	264	16085	0.800814	0.931	0.671	44.4695	48.4688	40.4702	TRUE	0.0162796	80.0814	TRUE
215	023PN	Niassa-Marrupa	PMP3	19.1524	16349	264	16085	0.800814	0.931	0.671	44.4695	48.4688	40.4702	TRUE	0.0162796	80.0814	TRUE
215	023PN	Niassa-Marrupa	HSP70	23.9162	16349	329	16020	NA	NA	NA	NA	NA	NA	TRUE	NA	NA	TRUE
216	024PN	Niassa-Marrupa	MDR1	59.0818	16558	811	15747	0.92282	1.011	0.835	47.9931	50.3766	45.6095	TRUE	0.0502195	92.282	TRUE
216	024PN	Niassa-Marrupa	PMP2	58.3349	16558	801	15757	0.911155	0.998	0.824	47.6756	50.0656	45.2857	TRUE	0.0495847	91.1155	TRUE
216	024PN	Niassa-Marrupa	PMP3	57.887	16558	795	15763	0.904159	0.991	0.817	47.4834	49.8771	45.0896	TRUE	0.0492039	90.4159	TRUE
216	024PN	Niassa-Marrupa	HSP70	64.023	16558	877	15681	NA	NA	NA	NA	NA	NA	TRUE	NA	NA	TRUE
217	027PN	Niassa-Marrupa	MDR1	2.18116	17816	33	17783	0.970561	1.439	0.503	49.253	61.3051	37.2009	TRUE	0.00185399	97.0561	FALSE
217	027PN	Niassa-Marrupa	PMP3	0.66053	17816	10	17806	0.293919	0.505	0.083	22.7154	35.3004	10.1304	TRUE	0.000561451	29.3919	FALSE
217	027PN	Niassa-Marrupa	HSP70	2.24732	17816	34	17782	NA	NA	NA	NA	NA	NA	TRUE	NA	NA	FALSE
217	027PN	Niassa-Marrupa	PMP2	0.594461	17816	9	17807	0.26452	0.462	0.067	20.9186	33.2995	8.5377	TRUE	0.000505292	26.452	FALSE
218	033PN	Niassa-Marrupa	PMP2	17.2297	15201	221	14980	0.982091	1.164	0.8	49.5482	54.1885	44.9079	TRUE	0.0146452	98.2091	TRUE
218	033PN	Niassa-Marrupa	PMP3	16.6016	15201	213	14988	0.946289	1.124	0.769	48.6202	53.301	43.9393	TRUE	0.0141113	94.6289	TRUE
218	033PN	Niassa-Marrupa	MDR1	16.2876	15201	209	14992	0.928394	1.103	0.754	48.1434	52.8443	43.4425	TRUE	0.0138445	92.8394	TRUE
218	033PN	Niassa-Marrupa	HSP70	17.5439	15201	225	14976	NA	NA	NA	NA	NA	NA	TRUE	NA	NA	TRUE
219	036PN	Niassa-Marrupa	MDR1	4.63099	11709	46	11663	1.91847	2.873	0.964	65.7355	76.9433	54.5277	TRUE	0.00393634	8.15274	FALSE
219	036PN	Niassa-Marrupa	PMP3	2.81669	11709	28	11681	1.16687	1.809	0.525	53.8504	67.5185	40.1823	TRUE	0.00239419	83.3134	FALSE
219	036PN	Niassa-Marrupa	HSP70	2.41389	11709	24	11685	NA	NA	NA	NA	NA	NA	TRUE	NA	NA	FALSE
219	036PN	Niassa-Marrupa	PMP2	2.11189	11709	21	11688	0.874888	1.392	0.358	46.6635	61.382	31.945	TRUE	0.0017951	87.4888	FALSE
220	037PN	Niassa-Marrupa	PMP3	106.442	16508	1428	15080	1.13206	1.218	1.046	53.0969	54.981	51.2129	TRUE	0.0904757	86.7943	TRUE
220	037PN	Niassa-Marrupa	PMP2	102.47	16508	1377	15131	1.08981	1.173	1.007	52.1488	54.053	50.2446	TRUE	0.0870995	91.0188	TRUE
220	037PN	Niassa-Marrupa	MDR1	99.4416	16508	1338	15170	1.0576	1.139	0.976	51.3998	53.3192	49.4803	TRUE	0.0845253	94.2397	TRUE
220	037PN	Niassa-Marrupa	HSP70	94.0254	16508	1268	15240	NA	NA	NA	NA	NA	NA	TRUE	NA	NA	TRUE
221	038PN	Niassa-Marrupa	MDR1	22.7575	16390	314	16076	1.04712	1.213	0.881	51.1509	55.1049	47.197	TRUE	0.0193439	95.2879	TRUE
221	038PN	Niassa-Marrupa	PMP2	20.4181	16390	282	16108	0.939476	1.092	0.787	48.4397	52.5	44.3794	TRUE	0.0173553	93.9476	TRUE
221	038PN	Niassa-Marrupa	PMP3	17.9374	16390	248	16142	0.825338	0.964	0.687	45.2156	49.3825	41.0487	TRUE	0.0152468	82.5338	TRUE
221	038PN	Niassa-Marrupa	HSP70	21.7334	16390	300	16090	NA	NA	NA	NA	NA	NA	TRUE	NA	NA	TRUE
222	039PN	Niassa-Marrupa	MDR1	32.4586	15287	416	14871	0.83818	0.947	0.729	45.5984	48.8324	42.3643	TRUE	0.0275898	83.818	TRUE
222	039PN	Niassa-Marrupa	PMP2	30.5614	15287	392	14895	0.78919	0.894	0.685	44.1088	47.3758	40.8417	TRUE	0.0259772	78.919	TRUE
222	039PN	Niassa-Marrupa	PMP3	27.6426	15287	355	14932	0.713818	0.811	0.617	41.6507	44.9637	38.3377	TRUE	0.0234962	71.3818	TRUE
222	039PN	Niassa-Marrupa	HSP70	38.7251	15287	495	14792	NA	NA	NA	NA	NA	NA	TRUE	NA	NA	TRUE
223	03AN	Niassa-Marrupa	MDR1	1.32062	17827	20	17807	1.53876	2.628	0.45	60.6108	77.5039	43.7176	TRUE	0.00112252	46.1236	FALSE
223	03AN	Niassa-Marrupa	PMP3	0.396029	17827	6	17821	0.461448	0.92	0.003	31.5747	53.0445	10.1049	TRUE	0.000336625	46.1448	FALSE
223	03AN	Niassa-Marrupa	HSP70	0.858232	17827	13	17814	NA	NA	NA	NA	NA	NA	TRUE	NA	NA	FALSE
223	03AN	Niassa-Marrupa	PMP2	0.330015	17827	5	17822	0.384529	0.794	0	27.7733	49.1382	6.40839	TRUE	0.000280513	38.4529	FALSE
224	043PN	Niassa-Marrupa	MDR1	75.2516	16817	1042	15775	0.948224	1.029	0.868	48.6712	50.7897	46.5527	TRUE	0.0639639	94.8224	TRUE
224	043PN	Niassa-Marrupa	PMP2	69.152	16817	960	15857	0.871365	0.947	0.796	46.5631	48.7188	44.4074	TRUE	0.0587792	87.1365	TRUE
224	043PN	Niassa-Marrupa	PMP3	67.9656	16817	944	15873	0.856415	0.931	0.782	46.1327	48.2954	43.97	TRUE	0.0577707	85.6415	TRUE
224	043PN	Niassa-Marrupa	HSP70	79.3606	16817	1097	15720	NA	NA	NA	NA	NA	NA	TRUE	NA	NA	TRUE
225	044PN	Niassa-Marrupa	PMP3	82.099	16616	1120	15496	0.931756	1.008	0.856	48.2336	50.2678	46.1995	TRUE	0.0697842	93.1756	TRUE
225	044PN	Niassa-Marrupa	MDR1	81.7954	16616	1116	15500	0.92831	1.004	0.853	48.1411	50.1769	46.1054	TRUE	0.0695261	92.831	TRUE
225	044PN	Niassa-Marrupa	PMP2	79.2933	16616	1083	15533	0.899914	0.974	0.826	47.366	49.4149	45.3171	TRUE	0.0673993	89.9914	TRUE
225	044PN	Niassa-Marrupa	HSP70	88.1121	16616	1199	15417	NA	NA	NA	NA	NA	NA	TRUE	NA	NA	TRUE
226	045PN	Niassa-Marrupa	MDR1	125.343	16188	1636	14552	1.00519	1.074	0.936	50.1293	51.8455	48.4131	TRUE	0.106542	99.4815	TRUE
226	045PN	Niassa-Marrupa	PMP3	120.664	16188	1578	14610	0.967656	1.035	0.901	49.1781	50.9094	47.4468	TRUE	0.102564	96.7656	TRUE
226	045PN	Niassa-Marrupa	PMP2	118.25	16188	1548	14640	0.948303	1.014	0.882	48.6733	50.4123	46.9342	TRUE	0.100513	94.8303	TRUE
226	045PN	Niassa-Marrupa	HSP70	124.697	16188	1628	14560	NA	NA	NA	NA	NA	NA	TRUE	NA	NA	TRUE
227	047PN	Niassa-Marrupa	MDR1	119.918	17625	1708	15917	0.993872	1.06	0.927	49.8463	51.5214	48.1713	TRUE	0.101931	99.3872	TRUE
227	047PN	Niassa-Marrupa	PMP2	116.155	17625	1657	15968	0.96268	1.028	0.898	49.0493	50.7366	47.362	TRUE	0.0987316	96.268	TRUE
227	047PN	Niassa-Marrupa	PMP3	111.302	17625	1591	16034	0.922462	0.985	0.86	47.9834	49.6862	46.2805	TRUE	0.0946069	92.2462	TRUE
227	047PN	Niassa-Marrupa	HSP70	120.658	17625	1718	15907	NA	NA	NA	NA	NA	NA	TRUE	NA	NA	TRUE
228	048PN	Niassa-Marrupa	MDR1	16.2834	17533	241	17292	0.898553	1.055	0.742	47.3283	51.6658	42.9908	TRUE	0.0138409	89.8553	TRUE
228	048PN	Niassa-Marrupa	PMP2	15.1273	17533	224	17309	0.83476	0.983	0.687	45.497	49.897	41.097	TRUE	0.0128582	83.476	TRUE
228	048PN	Niassa-Marrupa	PMP3	14.0403	17533	208	17325	0.774777	0.915	0.634	43.6549	48.11	39.1998	TRUE	0.0119343	77.4777	TRUE
228	048PN	Niassa-Marrupa	HSP70	18.1218	17533	268	17265	NA	NA	NA	NA	NA	NA	TRUE	NA	NA	TRUE
229	04AN	Niassa-Marrupa	MDR1	6.04543	18535	95	18440	1.32027	1.726	0.914	56.9015	64.4471	49.3559	TRUE	0.00513862	67.9734	TRUE
229	04AN	Niassa-Marrupa	PMP3	4.19669	18535	66	18469	0.916518	1.224	0.609	47.822	56.1956	39.4485	TRUE	0.00356719	91.6518	FALSE
229	04AN	Niassa-Marrupa	HSP70	4.57895	18535	72	18463	NA	NA	NA	NA	NA	NA	TRUE	NA	NA	FALSE
229	04AN	Niassa-Marrupa	PMP2	4.0693	18535	64	18471	0.888696	1.189	0.588	47.0534	55.4821	38.6248	TRUE	0.0034589	88.8696	FALSE
230	051PN	Niassa-Marrupa	MDR1	19.8978	17113	287	16826	0.873936	1.012	0.735	46.6364	50.5791	42.6937	TRUE	0.0169131	87.3936	TRUE
230	051PN	Niassa-Marrupa	PMP3	19.3385	17113	279	16834	0.849375	0.985	0.714	45.9277	49.892	41.9634	TRUE	0.0164378	84.9375	TRUE
230	051PN	Niassa-Marrupa	PMP2	18.9892	17113	274	16839	0.834029	0.968	0.7	45.4752	49.4528	41.4977	TRUE	0.0161408	83.4029	TRUE
230	051PN	Niassa-Marrupa	HSP70	22.768	17113	328	16785	NA	NA	NA	NA	NA	NA	TRUE	NA	NA	TRUE
231	053PN	Niassa-Marrupa	MDR1	155.818	16429	2038	14391	1.01814	1.081	0.955	50.4494	51.9919	48.9069	TRUE	0.132445	98.186	TRUE
231	053PN	Niassa-Marrupa	PMP3	153.939	16429	2015	14414	1.00586	1.068	0.944	50.1462	51.6931	48.5992	TRUE	0.130848	99.4136	TRUE
231	053PN	Niassa-Marrupa	PMP2	148.727	16429	1951	14478	0.971807	1.032	0.911	49.2851	50.8443	47.7259	TRUE	0.126418	97.1807	TRUE
231	053PN	Niassa-Marrupa	HSP70	153.041	16429	2004	14425	NA	NA	NA	NA	NA	NA	TRUE	NA	NA	TRUE
232	055PN	Niassa-Marrupa	PMP2	17.0807	16859	243	16616	0.873182	1.023	0.723	46.6149	50.8984	42.3314	TRUE	0.0145186	87.3182	TRUE
232	055PN	Niassa-Marrupa	MDR1	17.0098	16859	242	16617	0.869563	1.019	0.72	46.5115	50.7985	42.2246	TRUE	0.0144584	86.9563	TRUE
232	055PN	Niassa-Marrupa	PMP3	15.3826	16859	219	16640	0.786375	0.926	0.647	44.0207	48.3847	39.6568	TRUE	0.0130752	78.6375	TRUE
232	055PN	Niassa-Marrupa	HSP70	19.5614	16859	278	16581	NA	NA	NA	NA	NA	NA	TRUE	NA	NA	TRUE
233	056PN	Niassa-Marrupa	MDR1	40.4148	15754	532	15222	0.874293	0.976	0.773	46.6465	49.5437	43.7494	TRUE	0.0343526	87.4293	TRUE
233	056PN	Niassa-Marrupa	PMP2	39.7966	15754	524	15230	0.860921	0.962	0.76	46.2632	49.1689	43.3574	TRUE	0.0338271	86.0921	TRUE
233	056PN	Niassa-Marrupa	PMP3	38.7157	15754	510	15244	0.837536	0.936	0.739	45.5793	48.4998	42.6588	TRUE	0.0329083	83.7536	TRUE
233	056PN	Niassa-Marrupa	HSP70	46.2257	15754	607	15147	NA	NA	NA	NA	NA	NA	TRUE	NA	NA	TRUE
234	057PN	Niassa-Marrupa	PMP2	16.8733	10604	151	10453	0.949323	1.161	0.738	48.7001	54.2643	43.136	TRUE	0.0143423	94.9323	TRUE
234	057PN	Niassa-Marrupa	MDR1	16.4232	10604	147	10457	0.923999	1.131	0.717	48.0249	53.6228	42.427	TRUE	0.0139597	92.3999	TRUE
234	057PN	Niassa-Marrupa	PMP3	16.1982	10604	145	10459	0.911341	1.116	0.706	47.6807	53.2953	42.0661	TRUE	0.0137684	91.1341	TRUE
234	057PN	Niassa-Marrupa	HSP70	17.774	10604	159	10445	NA	NA	NA	NA	NA	NA	TRUE	NA	NA	TRUE
235	058PN	Niassa-Marrupa	PMP2	7.12022	16573	100	16473	1.0992	1.412	0.786	52.3628	59.4643	45.2614	TRUE	0.00605219	90.0799	TRUE
235	058PN	Niassa-Marrupa	MDR1	6.6204	16573	93	16480	1.02204	1.319	0.725	50.545	57.805	43.285	TRUE	0.00562734	97.796	TRUE
235	058PN	Niassa-Marrupa	PMP3	6.40626	16573	90	16483	0.988981	1.279	0.699	49.723	57.0431	42.4029	TRUE	0.00544532	98.8981	TRUE
235	058PN	Niassa-Marrupa	HSP70	6.47763	16573	91	16482	NA	NA	NA	NA	NA	NA	TRUE	NA	NA	TRUE
236	05AN	Niassa-Marrupa	MDR1	0.198779	17757	3	17754	1.50004	4.418	0	60.0007	106.69	13.311	TRUE	0.000168962	49.9958	FALSE
236	05AN	Niassa-Marrupa	PMP3	0.397591	17757	6	17751	3.00034	8.207	0	75.0021	107.538	42.4663	TRUE	0.000337952	-100.034	FALSE
236	05AN	Niassa-Marrupa	HSP70	0.132515	17757	2	17755	NA	NA	NA	NA	NA	NA	TRUE	NA	NA	FALSE
236	05AN	Niassa-Marrupa	PMP2	0.397591	17757	6	17751	3.00034	8.207	0	75.0021	107.538	42.4663	TRUE	0.000337952	-100.034	FALSE
237	061PN	Niassa-Marrupa	MDR1	176.165	17308	2407	14901	0.995537	1.052	0.939	49.8882	51.3005	48.4758	TRUE	0.14974	99.5537	TRUE
237	061PN	Niassa-Marrupa	PMP3	174.824	17308	2390	14918	0.987956	1.044	0.932	49.6971	51.1119	48.2823	TRUE	0.1486	98.7956	TRUE
237	061PN	Niassa-Marrupa	PMP2	167.434	17308	2296	15012	0.946195	1	0.892	48.6177	50.0459	47.1895	TRUE	0.142319	94.6195	TRUE
237	061PN	Niassa-Marrupa	HSP70	176.955	17308	2417	14891	NA	NA	NA	NA	NA	NA	TRUE	NA	NA	TRUE
238	062PN	Niassa-Marrupa	PMP2	77.6198	16884	1078	15806	0.966594	1.048	0.886	49.1507	51.2439	47.0574	TRUE	0.0659768	96.6594	TRUE
238	062PN	Niassa-Marrupa	MDR1	77.2477	16884	1073	15811	0.96196	1.043	0.881	49.0306	51.1261	46.935	TRUE	0.0656605	96.196	TRUE
238	062PN	Niassa-Marrupa	PMP3	75.6861	16884	1052	15832	0.942514	1.022	0.863	48.5203	50.6254	46.4152	TRUE	0.0643332	94.2514	TRUE
238	062PN	Niassa-Marrupa	HSP70	80.3024	16884	1114	15770	NA	NA	NA	NA	NA	NA	TRUE	NA	NA	TRUE
239	063PN	Niassa-Marrupa	MDR1	540.52	16538	6092	10446	0.973466	1.008	0.939	49.3277	50.2188	48.4367	TRUE	0.459442	97.3466	TRUE
239	063PN	Niassa-Marrupa	PMP3	526.191	16538	5964	10574	0.947661	0.982	0.914	48.6564	49.5516	47.7612	TRUE	0.447263	94.7661	TRUE
239	063PN	Niassa-Marrupa	PMP2	518.097	16538	5891	10647	0.933084	0.967	0.9	48.2692	49.1667	47.3717	TRUE	0.440383	93.3084	TRUE
239	063PN	Niassa-Marrupa	HSP70	555.253	16538	6222	10316	NA	NA	NA	NA	NA	NA	TRUE	NA	NA	TRUE
240	065PN	Niassa-Marrupa	MDR1	2.27241	16583	32	16551	0.680543	0.988	0.373	40.4954	51.3894	29.6014	TRUE	0.00193155	68.0543	FALSE
240	065PN	Niassa-Marrupa	PMP3	0.780647	16583	11	16572	0.233788	0.39	0.078	18.9488	29.1899	8.70771	TRUE	0.00066355	23.3788	FALSE
240	065PN	Niassa-Marrupa	HSP70	3.33912	16583	47	16536	NA	NA	NA	NA	NA	NA	TRUE	NA	NA	FALSE
240	065PN	Niassa-Marrupa	PMP2	1.41974	16583	20	16563	0.425185	0.65	0.201	29.8337	40.8852	18.7821	TRUE	0.00120678	42.5185	FALSE
241	067PN	Niassa-Marrupa	MDR1	1.21585	17426	18	17408	0.899948	1.479	0.321	47.367	63.4145	31.3195	TRUE	0.00103347	89.9948	FALSE
241	067PN	Niassa-Marrupa	PMP3	0.540223	17426	8	17418	0.399862	0.734	0.065	28.5644	45.639	11.4898	TRUE	0.00045919	39.9862	FALSE
241	067PN	Niassa-Marrupa	HSP70	1.35102	17426	20	17406	NA	NA	NA	NA	NA	NA	TRUE	NA	NA	FALSE
241	067PN	Niassa-Marrupa	PMP2	0.472682	17426	7	17419	0.349869	0.658	0.042	25.9188	42.8323	9.00518	TRUE	0.000401779	34.9869	FALSE
242	06AN	Niassa-Marrupa	MDR1	3.47349	15264	45	15219	0.681348	0.941	0.422	40.5239	49.7073	31.3405	TRUE	0.00295247	68.1348	FALSE
242	06AN	Niassa-Marrupa	PMP3	2.16008	15264	28	15236	0.423713	0.612	0.235	29.7611	39.0669	20.4554	TRUE	0.00183607	42.3713	FALSE
242	06AN	Niassa-Marrupa	HSP70	5.09797	15264	66	15198	NA	NA	NA	NA	NA	NA	TRUE	NA	NA	FALSE
242	06AN	Niassa-Marrupa	PMP2	2.85523	15264	37	15227	0.560072	0.787	0.333	35.9004	45.2191	26.5817	TRUE	0.00242695	56.0072	FALSE
243	073PN	Niassa-Marrupa	MDR1	1.85722	14581	23	14558	0.534516	0.807	0.262	34.8329	46.42	23.2457	TRUE	0.00157864	53.4516	FALSE
243	073PN	Niassa-Marrupa	PMP3	1.45323	14581	18	14563	0.418245	0.651	0.186	29.4903	41.044	17.9366	TRUE	0.00123525	41.8245	FALSE
243	073PN	Niassa-Marrupa	HSP70	3.47459	14581	43	14538	NA	NA	NA	NA	NA	NA	TRUE	NA	NA	FALSE
243	073PN	Niassa-Marrupa	PMP2	2.26136	14581	28	14553	0.650827	0.963	0.339	39.4243	50.8724	27.9762	TRUE	0.00192215	65.0827	FALSE
244	077PN	Niassa-Marrupa	MDR1	1.6604	15599	22	15577	1.04765	1.68	0.415	51.1636	66.2497	36.0775	TRUE	0.00141134	95.2347	FALSE
244	077PN	Niassa-Marrupa	PMP3	1.05635	15599	14	15585	0.666517	1.123	0.21	39.9946	56.4275	23.5618	TRUE	0.000897896	66.6517	FALSE
244	077PN	Niassa-Marrupa	HSP70	1.58488	15599	21	15578	NA	NA	NA	NA	NA	NA	TRUE	NA	NA	FALSE
244	077PN	Niassa-Marrupa	PMP2	0.829908	15599	11	15588	0.523641	0.911	0.136	34.3678	51.0748	17.6608	TRUE	0.000705422	52.3641	FALSE
245	078PN	Niassa-Marrupa	PMP2	38.5341	17689	570	17119	0.945963	1.054	0.838	48.6116	51.4732	45.75	TRUE	0.032754	94.5963	TRUE
245	078PN	Niassa-Marrupa	PMP3	37.7098	17689	558	17131	0.925726	1.032	0.819	48.0715	50.9468	45.1962	TRUE	0.0320533	92.5726	TRUE
245	078PN	Niassa-Marrupa	MDR1	37.4351	17689	554	17135	0.918983	1.025	0.813	47.8891	50.7689	45.0092	TRUE	0.0318198	91.8983	TRUE
245	078PN	Niassa-Marrupa	HSP70	40.7353	17689	602	17087	NA	NA	NA	NA	NA	NA	TRUE	NA	NA	TRUE
246	079PN	Niassa-Marrupa	PMP2	53.283	16915	749	16166	0.99187	1.092	0.892	49.7959	52.3231	47.2687	TRUE	0.0452905	99.187	TRUE
246	079PN	Niassa-Marrupa	MDR1	49.8675	16915	702	16213	0.928291	1.024	0.833	48.1406	50.7064	45.5748	TRUE	0.0423874	92.8291	TRUE
246	079PN	Niassa-Marrupa	PMP3	49.5773	16915	698	16217	0.922889	1.018	0.828	47.9949	50.5639	45.4259	TRUE	0.0421407	92.2889	TRUE
246	079PN	Niassa-Marrupa	HSP70	53.7197	16915	755	16160	NA	NA	NA	NA	NA	NA	TRUE	NA	NA	TRUE
247	07AN	Niassa-Marrupa	MDR1	2.07714	15306	27	15279	1.58875	2.563	0.614	61.3714	75.909	46.8338	TRUE	0.00176557	41.1245	FALSE
247	07AN	Niassa-Marrupa	PMP3	1.53827	15306	20	15286	1.17659	1.946	0.407	54.0565	70.2958	37.8172	TRUE	0.00130753	82.3414	FALSE
247	07AN	Niassa-Marrupa	HSP70	1.3074	15306	17	15289	NA	NA	NA	NA	NA	NA	TRUE	NA	NA	FALSE
247	07AN	Niassa-Marrupa	PMP2	1.38435	15306	18	15288	1.05886	1.769	0.349	51.4294	68.1818	34.677	TRUE	0.0011767	94.1142	FALSE
248	080PN	Niassa-Marrupa	PMP2	7.56356	17321	111	17210	0.770095	0.961	0.579	43.5059	49.5905	37.4212	TRUE	0.00642903	77.0095	TRUE
248	080PN	Niassa-Marrupa	MDR1	7.3585	17321	108	17213	0.749216	0.936	0.562	42.8315	48.9407	36.7223	TRUE	0.00625473	74.9216	TRUE
248	080PN	Niassa-Marrupa	PMP3	6.67522	17321	98	17223	0.679647	0.855	0.505	40.4637	46.6648	34.2625	TRUE	0.00567394	67.9647	TRUE
248	080PN	Niassa-Marrupa	HSP70	9.8216	17321	144	17177	NA	NA	NA	NA	NA	NA	TRUE	NA	NA	TRUE
249	081PN	Niassa-Marrupa	MDR1	7.02495	17301	103	17198	0.887596	1.123	0.652	47.0226	53.633	40.4121	TRUE	0.00597121	88.7596	TRUE
249	081PN	Niassa-Marrupa	PMP3	4.76967	17301	70	17231	0.602643	0.782	0.423	37.6031	44.5842	30.6219	TRUE	0.00405422	60.2643	FALSE
249	081PN	Niassa-Marrupa	PMP2	5.2477	17301	77	17224	0.663042	0.855	0.471	39.8692	46.7963	32.9421	TRUE	0.00446054	66.3042	FALSE
249	081PN	Niassa-Marrupa	HSP70	7.91458	17301	116	17185	NA	NA	NA	NA	NA	NA	TRUE	NA	NA	TRUE
250	082PN	Niassa-Marrupa	PMP3	148.267	17600	2084	15516	0.984876	1.045	0.925	49.619	51.1325	48.1055	TRUE	0.126027	98.4876	TRUE
250	082PN	Niassa-Marrupa	MDR1	147.055	17600	2068	15532	0.976821	1.036	0.918	49.4137	50.9301	47.8974	TRUE	0.124996	97.6821	TRUE
250	082PN	Niassa-Marrupa	PMP2	145.087	17600	2042	15558	0.96375	1.022	0.905	49.077	50.5979	47.5562	TRUE	0.123324	96.375	TRUE
250	082PN	Niassa-Marrupa	HSP70	150.544	17600	2114	15486	NA	NA	NA	NA	NA	NA	TRUE	NA	NA	TRUE
251	08AN	Niassa-Marrupa	MDR1	4.81785	17373	71	17302	1.29151	1.748	0.835	56.3606	65.0634	47.6578	TRUE	0.00409518	70.8494	FALSE
251	08AN	Niassa-Marrupa	PMP3	5.77019	17373	85	17288	1.54679	2.074	1.02	60.7349	68.864	52.6059	TRUE	0.00490466	45.3206	FALSE
251	08AN	Niassa-Marrupa	HSP70	3.73042	17373	55	17318	NA	NA	NA	NA	NA	NA	TRUE	NA	NA	FALSE
251	08AN	Niassa-Marrupa	PMP2	5.02186	17373	74	17299	1.34619	1.818	0.874	57.3778	65.9541	48.8014	TRUE	0.00426858	65.3807	FALSE
252	09AN	Niassa-Marrupa	MDR1	0.280529	16777	4	16773	0.666627	1.546	0	39.9986	71.6573	8.33982	TRUE	0.00023845	66.6627	FALSE
252	09AN	Niassa-Marrupa	PMP3	0.280529	16777	4	16773	0.666627	1.546	0	39.9986	71.6573	8.33982	TRUE	0.00023845	66.6627	FALSE
252	09AN	Niassa-Marrupa	HSP70	0.420819	16777	6	16771	NA	NA	NA	NA	NA	NA	TRUE	NA	NA	FALSE
252	09AN	Niassa-Marrupa	PMP2	0.210391	16777	3	16774	0.499955	1.231	0	33.3313	65.8314	0.831328	TRUE	0.000178832	49.9955	FALSE
253	100PN	Niassa-Marrupa	MDR1	3.12386	17347	46	17301	0.938694	1.319	0.559	48.4189	58.5241	38.3137	TRUE	0.00265528	93.8694	FALSE
253	100PN	Niassa-Marrupa	PMP3	2.57998	17347	38	17309	0.775264	1.106	0.445	43.6703	54.1535	33.1872	TRUE	0.00219298	77.5264	FALSE
253	100PN	Niassa-Marrupa	HSP70	3.32787	17347	49	17298	NA	NA	NA	NA	NA	NA	TRUE	NA	NA	FALSE
253	100PN	Niassa-Marrupa	PMP2	3.12386	17347	46	17301	0.938694	1.319	0.559	48.4189	58.5241	38.3137	TRUE	0.00265528	93.8694	FALSE
254	101PN	Niassa-Marrupa	PMP2	15.2261	16409	211	16198	0.889582	1.055	0.725	47.0782	51.7003	42.4562	TRUE	0.0129422	88.9582	TRUE
254	101PN	Niassa-Marrupa	PMP3	13.992	16409	194	16215	0.817482	0.973	0.662	44.9788	49.6752	40.2825	TRUE	0.0118932	81.7482	TRUE
254	101PN	Niassa-Marrupa	MDR1	13.9195	16409	193	16216	0.813243	0.968	0.659	44.8502	49.5507	40.1496	TRUE	0.0118316	81.3243	TRUE
254	101PN	Niassa-Marrupa	HSP70	17.116	16409	237	16172	NA	NA	NA	NA	NA	NA	TRUE	NA	NA	TRUE
255	102PN	Niassa-Marrupa	MDR1	198.884	15585	2424	13161	1.0508	1.111	0.991	51.2385	52.6631	49.814	TRUE	0.169051	94.92	TRUE
255	102PN	Niassa-Marrupa	PMP2	185.728	15585	2276	13309	0.98129	1.038	0.924	49.5278	50.9755	48.0802	TRUE	0.157868	98.129	TRUE
255	102PN	Niassa-Marrupa	PMP3	175.518	15585	2160	13425	0.927348	0.982	0.873	48.1152	49.5803	46.6501	TRUE	0.14919	92.7348	TRUE
255	102PN	Niassa-Marrupa	HSP70	189.269	15585	2316	13269	NA	NA	NA	NA	NA	NA	TRUE	NA	NA	TRUE
256	103PN	Niassa-Marrupa	MDR1	47.8938	17071	681	16390	0.978004	1.081	0.875	49.444	52.0849	46.803	TRUE	0.0407097	97.8004	TRUE
256	103PN	Niassa-Marrupa	PMP2	43.5234	17071	620	16451	0.888758	0.985	0.793	47.0552	49.7519	44.3584	TRUE	0.0369949	88.8758	TRUE
256	103PN	Niassa-Marrupa	PMP3	40.5236	17071	578	16493	0.827503	0.919	0.736	45.2805	48.0136	42.5474	TRUE	0.0344451	82.7503	TRUE
256	103PN	Niassa-Marrupa	HSP70	48.971	17071	696	16375	NA	NA	NA	NA	NA	NA	TRUE	NA	NA	TRUE
257	106PN	Niassa-Marrupa	MDR1	5.32653	17931	81	17850	0.365078	0.458	0.272	26.7441	31.7489	21.7393	TRUE	0.00452755	36.5078	FALSE
257	106PN	Niassa-Marrupa	PMP3	4.40417	17931	67	17864	0.30186	0.385	0.219	23.1868	28.0733	18.3003	TRUE	0.00374354	30.186	FALSE
257	106PN	Niassa-Marrupa	PMP2	4.14077	17931	63	17868	0.283806	0.364	0.204	22.1066	26.9453	17.268	TRUE	0.00351966	28.3806	FALSE
257	106PN	Niassa-Marrupa	HSP70	14.5901	17931	221	17710	NA	NA	NA	NA	NA	NA	TRUE	NA	NA	TRUE
258	108PN	Niassa-Marrupa	MDR1	142.393	16369	1866	14503	1.05892	1.128	0.99	51.4308	53.0567	49.805	TRUE	0.121034	94.108	TRUE
258	108PN	Niassa-Marrupa	PMP2	133.745	16369	1759	14610	0.994609	1.06	0.929	49.8649	51.5159	48.2138	TRUE	0.113683	99.4609	TRUE
258	108PN	Niassa-Marrupa	PMP3	128.683	16369	1696	14673	0.956963	1.021	0.893	48.9004	50.5659	47.2349	TRUE	0.10938	95.6963	TRUE
258	108PN	Niassa-Marrupa	HSP70	134.47	16369	1768	14601	NA	NA	NA	NA	NA	NA	TRUE	NA	NA	TRUE
259	109PN	Niassa-Marrupa	PMP2	4509.33	13305	13017	288	2.82813	2.932	2.724	73.8776	74.5863	73.1689	TRUE	3.83293	-82.8133	FALSE
259	109PN	Niassa-Marrupa	PMP3	4449.6	13305	13002	303	2.79067	2.892	2.689	73.6194	74.3266	72.9122	TRUE	3.78216	-79.067	FALSE
259	109PN	Niassa-Marrupa	MDR1	1561.32	13305	9776	3529	0.97922	1.009	0.95	49.475	50.2279	48.7222	TRUE	1.32713	97.922	FALSE
259	109PN	Niassa-Marrupa	HSP70	1594.46	13305	9874	3431	NA	NA	NA	NA	NA	NA	TRUE	NA	NA	FALSE
260	110PN	Niassa-Marrupa	MDR1	1.6856	15366	22	15344	1	1.597	0.403	50	64.9142	35.0858	TRUE	0.00143276	100	FALSE
260	110PN	Niassa-Marrupa	PMP3	1.22565	15366	16	15350	0.727131	1.201	0.254	42.1005	57.9767	26.2243	TRUE	0.0010418	72.7131	FALSE
260	110PN	Niassa-Marrupa	HSP70	1.6856	15366	22	15344	NA	NA	NA	NA	NA	NA	TRUE	NA	NA	FALSE
260	110PN	Niassa-Marrupa	PMP2	1.14901	15366	15	15351	0.681663	1.134	0.229	40.535	56.5416	24.5285	TRUE	0.000976658	68.1663	FALSE
261	111PN	Niassa-Marrupa	MDR1	11.0105	16854	157	16697	0.945529	1.152	0.739	48.6001	54.0508	43.1494	TRUE	0.00935896	94.5529	TRUE
261	111PN	Niassa-Marrupa	PMP2	9.53181	16854	136	16718	0.818543	1.004	0.633	45.0109	50.6218	39.4	TRUE	0.00810203	81.8543	TRUE
261	111PN	Niassa-Marrupa	PMP3	8.2658	16854	118	16736	0.709825	0.877	0.542	41.5145	47.2447	35.7843	TRUE	0.00702593	70.9825	TRUE
261	111PN	Niassa-Marrupa	HSP70	11.6448	16854	166	16688	NA	NA	NA	NA	NA	NA	TRUE	NA	NA	TRUE
262	112PN	Niassa-Marrupa	MDR1	0.692838	18684	11	18673	0.458174	0.79	0.126	31.4211	47.032	15.8101	TRUE	0.000588912	45.8174	FALSE
262	112PN	Niassa-Marrupa	PMP3	0.692838	18684	11	18673	0.458174	0.79	0.126	31.4211	47.032	15.8101	TRUE	0.000588912	45.8174	FALSE
262	112PN	Niassa-Marrupa	HSP70	1.51217	18684	24	18660	NA	NA	NA	NA	NA	NA	TRUE	NA	NA	FALSE
262	112PN	Niassa-Marrupa	PMP2	0.755844	18684	12	18672	0.499839	0.851	0.149	33.3262	48.9384	17.714	TRUE	0.000642467	49.9839	FALSE
263	113PN	Niassa-Marrupa	MDR1	1.80036	18311	28	18283	1	1.528	0.472	50	63.1967	36.8033	TRUE	0.00153031	100	FALSE
263	113PN	Niassa-Marrupa	PMP3	1.28569	18311	20	18291	0.71413	1.128	0.301	41.6614	55.7365	27.5862	TRUE	0.00109284	71.413	FALSE
263	113PN	Niassa-Marrupa	HSP70	1.80036	18311	28	18283	NA	NA	NA	NA	NA	NA	TRUE	NA	NA	FALSE
263	113PN	Niassa-Marrupa	PMP2	0.835539	18311	13	18298	0.464095	0.773	0.155	31.6984	46.124	17.2729	TRUE	0.000710208	46.4095	FALSE
264	114PN	Niassa-Marrupa	MDR1	13.1632	18245	203	18042	1.33741	1.619	1.056	57.2176	62.3639	52.0713	TRUE	0.0111887	66.259	TRUE
264	114PN	Niassa-Marrupa	PMP3	10.8831	18245	168	18077	1.10575	1.348	0.863	52.511	57.9824	47.0396	TRUE	0.00925066	89.4249	TRUE
264	114PN	Niassa-Marrupa	PMP2	9.19223	18245	142	18103	0.933953	1.148	0.72	48.2924	54.0046	42.5803	TRUE	0.0078134	93.3953	TRUE
264	114PN	Niassa-Marrupa	HSP70	9.84229	18245	152	18093	NA	NA	NA	NA	NA	NA	TRUE	NA	NA	TRUE
265	115PN	Niassa-Marrupa	MDR1	138.349	17432	1934	15498	1.12034	1.193	1.048	52.8377	54.4531	51.2223	TRUE	0.117597	87.9663	TRUE
265	115PN	Niassa-Marrupa	PMP2	125.514	17432	1764	15668	1.0164	1.084	0.949	50.4067	52.0637	48.7498	TRUE	0.106687	98.3597	TRUE
265	115PN	Niassa-Marrupa	PMP3	124.464	17432	1750	15682	1.00789	1.075	0.941	50.1966	51.8569	48.5362	TRUE	0.105794	99.2106	TRUE
265	115PN	Niassa-Marrupa	HSP70	123.489	17432	1737	15695	NA	NA	NA	NA	NA	NA	TRUE	NA	NA	TRUE
266	116PN	Niassa-Marrupa	MDR1	33.6157	17892	504	17388	1.01429	1.14	0.889	50.3547	53.4522	47.2571	TRUE	0.0285734	98.5712	TRUE
266	116PN	Niassa-Marrupa	PMP2	31.3175	17892	470	17422	0.944944	1.064	0.826	48.5846	51.7349	45.4344	TRUE	0.0266199	94.4944	TRUE
266	116PN	Niassa-Marrupa	PMP3	30.2376	17892	454	17438	0.912359	1.028	0.796	47.7086	50.8831	44.534	TRUE	0.025702	91.2359	TRUE
266	116PN	Niassa-Marrupa	HSP70	33.1422	17892	497	17395	NA	NA	NA	NA	NA	NA	TRUE	NA	NA	TRUE
267	117PN	Niassa-Marrupa	PMP2	41.6602	17533	610	16923	0.952285	1.058	0.847	48.778	51.5491	46.0068	TRUE	0.0354112	95.2285	TRUE
267	117PN	Niassa-Marrupa	MDR1	40.479	17533	593	16940	0.925284	1.029	0.822	48.0596	50.8485	45.2707	TRUE	0.0344071	92.5284	TRUE
267	117PN	Niassa-Marrupa	PMP3	40.479	17533	593	16940	0.925284	1.029	0.822	48.0596	50.8485	45.2707	TRUE	0.0344071	92.5284	TRUE
267	117PN	Niassa-Marrupa	HSP70	43.7476	17533	640	16893	NA	NA	NA	NA	NA	NA	TRUE	NA	NA	TRUE
268	119PN	Niassa-Marrupa	MDR1	66.2353	18084	990	17094	0.997926	1.086	0.91	49.9481	52.1497	47.7465	TRUE	0.0563	99.7926	TRUE
268	119PN	Niassa-Marrupa	PMP2	62.7306	18084	939	17145	0.945122	1.029	0.861	48.5893	50.8188	46.3598	TRUE	0.053321	94.5122	TRUE
268	119PN	Niassa-Marrupa	PMP3	58.7574	18084	881	17203	0.88526	0.966	0.805	46.9569	49.2172	44.6966	TRUE	0.0499438	88.526	TRUE
268	119PN	Niassa-Marrupa	HSP70	66.373	18084	992	17092	NA	NA	NA	NA	NA	NA	TRUE	NA	NA	TRUE
269	120PN	Niassa-Marrupa	MDR1	627.957	17698	7320	10378	1.07605	1.112	1.04	51.8317	52.6613	51.0022	TRUE	0.533763	92.3945	TRUE
269	120PN	Niassa-Marrupa	PMP2	574.764	17698	6840	10858	0.984905	1.018	0.952	49.6197	50.4636	48.7759	TRUE	0.48855	98.4905	TRUE
269	120PN	Niassa-Marrupa	PMP3	561.512	17698	6717	10981	0.962196	0.995	0.93	49.0367	49.884	48.1894	TRUE	0.477285	96.2196	TRUE
269	120PN	Niassa-Marrupa	HSP70	583.573	17698	6921	10777	NA	NA	NA	NA	NA	NA	TRUE	NA	NA	TRUE
270	121PN	Niassa-Marrupa	MDR1	2.03852	16751	29	16722	0.357468	0.51	0.205	26.3334	34.6182	18.0487	TRUE	0.00173274	35.7468	FALSE
270	121PN	Niassa-Marrupa	PMP3	0.632266	16751	9	16742	0.110872	0.189	0.033	9.98063	16.2924	3.66885	TRUE	0.000537426	11.0872	FALSE
270	121PN	Niassa-Marrupa	HSP70	5.70266	16751	81	16670	NA	NA	NA	NA	NA	NA	TRUE	NA	NA	FALSE
270	121PN	Niassa-Marrupa	PMP2	0.913382	16751	13	16738	0.160168	0.255	0.065	13.8056	20.8709	6.74017	TRUE	0.000776374	16.0168	FALSE
271	122PN	Niassa-Marrupa	PMP3	119.336	15851	1529	14322	1.04448	1.119	0.97	51.0878	52.8785	49.2971	TRUE	0.101436	95.5521	TRUE
271	122PN	Niassa-Marrupa	PMP2	115.072	15851	1477	14374	1.00716	1.08	0.934	50.1784	51.9853	48.3715	TRUE	0.0978116	99.2839	TRUE
271	122PN	Niassa-Marrupa	MDR1	114.091	15851	1465	14386	0.998568	1.071	0.926	49.9642	51.7748	48.1536	TRUE	0.0969771	99.8568	TRUE
271	122PN	Niassa-Marrupa	HSP70	114.254	15851	1467	14384	NA	NA	NA	NA	NA	NA	TRUE	NA	NA	TRUE
272	123PN	Niassa-Marrupa	MDR1	402.193	17109	4954	12155	1.01068	1.051	0.971	50.2656	51.2571	49.2741	TRUE	0.341864	98.9318	TRUE
272	123PN	Niassa-Marrupa	PMP2	396.978	17109	4900	12209	0.997577	1.037	0.958	49.9394	50.9335	48.9452	TRUE	0.337431	99.7577	TRUE
272	123PN	Niassa-Marrupa	PMP3	392.938	17109	4858	12251	0.987425	1.027	0.948	49.6836	50.6799	48.6874	TRUE	0.333997	98.7425	TRUE
272	123PN	Niassa-Marrupa	HSP70	397.942	17109	4910	12199	NA	NA	NA	NA	NA	NA	TRUE	NA	NA	TRUE
273	124PN	Niassa-Marrupa	PMP2	834.279	12104	6148	5956	2.39501	2.499	2.291	70.545	71.4506	69.6395	TRUE	0.709137	-39.5011	TRUE
273	124PN	Niassa-Marrupa	MDR1	570.336	12104	4650	7454	1.63729	1.712	1.562	62.0824	63.1586	61.0061	TRUE	0.484785	36.2706	TRUE
273	124PN	Niassa-Marrupa	PMP3	454.681	12104	3880	8224	1.30528	1.367	1.243	56.6213	57.7864	55.4562	TRUE	0.386479	69.472	TRUE
273	124PN	Niassa-Marrupa	HSP70	348.34	12104	3102	9002	NA	NA	NA	NA	NA	NA	TRUE	NA	NA	TRUE
274	127PN	Niassa-Marrupa	MDR1	173.659	17729	2433	15296	0.999557	1.056	0.943	49.9889	51.395	48.5829	TRUE	0.14761	99.9557	TRUE
274	127PN	Niassa-Marrupa	PMP3	170.74	17729	2395	15334	0.982755	1.038	0.927	49.5651	50.9766	48.1537	TRUE	0.145129	98.2755	TRUE
274	127PN	Niassa-Marrupa	PMP2	165.687	17729	2329	15400	0.953672	1.008	0.899	48.8143	50.2351	47.3935	TRUE	0.140834	95.3672	TRUE
274	127PN	Niassa-Marrupa	HSP70	173.736	17729	2434	15295	NA	NA	NA	NA	NA	NA	TRUE	NA	NA	TRUE
275	128PN	Niassa-Marrupa	MDR1	121.916	17371	1710	15661	0.971231	1.036	0.907	49.2703	50.935	47.6056	TRUE	0.103629	97.1231	TRUE
275	128PN	Niassa-Marrupa	PMP3	120.64	17371	1693	15678	0.961063	1.025	0.897	49.0072	50.6759	47.3386	TRUE	0.102544	96.1063	TRUE
275	128PN	Niassa-Marrupa	PMP2	113.532	17371	1598	15773	0.904444	0.966	0.843	47.4912	49.1813	45.8012	TRUE	0.0965025	90.4444	TRUE
275	128PN	Niassa-Marrupa	HSP70	125.527	17371	1758	15613	NA	NA	NA	NA	NA	NA	TRUE	NA	NA	TRUE
276	129PN	Niassa-Marrupa	PMP3	24.2303	17709	361	17348	0.962279	1.101	0.823	49.0389	52.6506	45.4271	TRUE	0.0205958	96.2279	TRUE
276	129PN	Niassa-Marrupa	MDR1	23.2135	17709	346	17363	0.921898	1.057	0.787	47.9681	51.6148	44.3214	TRUE	0.0197315	92.1898	TRUE
276	129PN	Niassa-Marrupa	PMP2	22.9425	17709	342	17367	0.911136	1.045	0.778	47.6751	51.331	44.0192	TRUE	0.0195011	91.1136	TRUE
276	129PN	Niassa-Marrupa	HSP70	25.1801	17709	375	17334	NA	NA	NA	NA	NA	NA	TRUE	NA	NA	TRUE
277	13AN	Niassa-Marrupa	MDR1	1.90602	16679	27	16652	0.442171	0.644	0.24	30.6601	40.3601	20.9601	TRUE	0.00162011	44.2171	FALSE
277	13AN	Niassa-Marrupa	PMP3	0.776152	16679	11	16668	0.180057	0.298	0.063	15.2584	23.6938	6.82289	TRUE	0.00065973	18.0057	FALSE
277	13AN	Niassa-Marrupa	HSP70	4.31059	16679	61	16618	NA	NA	NA	NA	NA	NA	TRUE	NA	NA	FALSE
277	13AN	Niassa-Marrupa	PMP2	0.917326	16679	13	16666	0.212808	0.342	0.084	17.5467	26.3265	8.76689	TRUE	0.000779727	21.2808	FALSE
278	14AN	Niassa-Marrupa	MDR1	0.683915	17207	10	17197	1.4287	2.843	0.015	58.8256	82.7945	34.8568	TRUE	0.000581328	57.1304	FALSE
278	14AN	Niassa-Marrupa	PMP3	0.136751	17207	2	17205	0.285673	0.773	0	22.2197	51.6936	0	TRUE	0.000116239	28.5673	FALSE
278	14AN	Niassa-Marrupa	HSP70	0.478699	17207	7	17200	NA	NA	NA	NA	NA	NA	TRUE	NA	NA	FALSE
278	14AN	Niassa-Marrupa	PMP2	0.341908	17207	5	17202	0.714244	1.562	0	41.6653	70.5224	12.8082	TRUE	0.000290622	71.4244	FALSE
279	200AN	Niassa-Marrupa	MDR1	1.15991	18266	18	18248	1.2001	2.033	0.368	54.5475	71.7468	37.3482	TRUE	0.000985923	79.9901	FALSE
279	200AN	Niassa-Marrupa	PMP3	0.644253	18266	10	18256	0.666575	1.209	0.124	39.9967	59.5287	20.4647	TRUE	0.000547615	66.6575	FALSE
279	200AN	Niassa-Marrupa	HSP70	0.966512	18266	15	18251	NA	NA	NA	NA	NA	NA	TRUE	NA	NA	FALSE
279	200AN	Niassa-Marrupa	PMP2	0.579812	18266	9	18257	0.599901	1.105	0.095	37.4961	57.2246	17.7677	TRUE	0.00049284	59.9901	FALSE
280	20AN	Niassa-Marrupa	MDR1	0.577232	16309	8	16301	0.61529	1.169	0.062	38.0916	59.2998	16.8834	TRUE	0.000490647	61.529	FALSE
280	20AN	Niassa-Marrupa	PMP3	0.721584	16309	10	16299	0.76916	1.415	0.124	43.476	64.0961	22.8559	TRUE	0.000613346	76.916	FALSE
280	20AN	Niassa-Marrupa	HSP70	0.938146	16309	13	16296	NA	NA	NA	NA	NA	NA	TRUE	NA	NA	FALSE
280	20AN	Niassa-Marrupa	PMP2	0.721584	16309	10	16299	0.76916	1.415	0.124	43.476	64.0961	22.8559	TRUE	0.000613346	76.916	FALSE
281	21AN	Niassa-Marrupa	MDR1	0.906023	32475	25	32450	0.862016	1.327	0.397	46.2948	59.6961	32.8934	TRUE	0.000770119	86.2016	FALSE
281	21AN	Niassa-Marrupa	PMP3	0.833515	32475	23	32452	0.79303	1.231	0.356	44.2285	57.837	30.62	TRUE	0.000708488	79.303	FALSE
281	21AN	Niassa-Marrupa	HSP70	1.05105	32475	29	32446	NA	NA	NA	NA	NA	NA	TRUE	NA	NA	FALSE
281	21AN	Niassa-Marrupa	PMP2	0.471045	32475	13	32462	0.448165	0.745	0.151	30.9471	45.1044	16.7899	TRUE	0.000400388	44.8165	FALSE
282	26AN	Niassa-Marrupa	MDR1	0.885204	17284	13	17271	0.722118	1.244	0.2	41.932	59.5394	24.3245	TRUE	0.000752424	72.2118	FALSE
282	26AN	Niassa-Marrupa	PMP3	1.02145	17284	15	17269	0.833261	1.411	0.255	45.4524	62.6522	28.2526	TRUE	0.000868231	83.3261	FALSE
282	26AN	Niassa-Marrupa	HSP70	1.22584	17284	18	17266	NA	NA	NA	NA	NA	NA	TRUE	NA	NA	FALSE
282	26AN	Niassa-Marrupa	PMP2	0.885204	17284	13	17271	0.722118	1.244	0.2	41.932	59.5394	24.3245	TRUE	0.000752424	72.2118	FALSE
283	28AN	Niassa-Marrupa	MDR1	0.262943	17899	4	17895	1	2.454	0	50	86.352	13.648	TRUE	0.000223501	100	FALSE
283	28AN	Niassa-Marrupa	PMP3	0.131464	17899	2	17897	0.499972	1.42	0	33.3321	74.2208	0	TRUE	0.000111744	49.9972	FALSE
283	28AN	Niassa-Marrupa	HSP70	0.262943	17899	4	17895	NA	NA	NA	NA	NA	NA	TRUE	NA	NA	FALSE
283	28AN	Niassa-Marrupa	PMP2	0.197201	17899	3	17896	0.749979	1.939	0	42.8565	81.6808	4.03214	TRUE	0.000167621	74.9979	FALSE
284	83PN	Niassa-Marrupa	PMP2	13.8384	15906	186	15720	0.821963	0.981	0.662	45.1142	49.9189	40.3094	TRUE	0.0117626	82.1963	TRUE
284	83PN	Niassa-Marrupa	MDR1	13.6887	15906	184	15722	0.813073	0.971	0.655	44.845	49.6588	40.0312	TRUE	0.0116354	81.3073	TRUE
284	83PN	Niassa-Marrupa	PMP3	10.9979	15906	148	15758	0.653248	0.789	0.518	39.513	44.4665	34.5595	TRUE	0.00934822	65.3248	TRUE
284	83PN	Niassa-Marrupa	HSP70	16.8357	15906	226	15680	NA	NA	NA	NA	NA	NA	TRUE	NA	NA	TRUE
285	85PN	Niassa-Marrupa	MDR1	0.95661	14764	12	14752	0.923046	1.659	0.187	47.9992	67.8975	28.1008	TRUE	0.000813118	92.3046	FALSE
285	85PN	Niassa-Marrupa	PMP3	0.318784	14764	4	14760	0.307599	0.667	0	23.5239	44.5189	2.52896	TRUE	0.000270966	30.7599	FALSE
285	85PN	Niassa-Marrupa	HSP70	1.03636	14764	13	14751	NA	NA	NA	NA	NA	NA	TRUE	NA	NA	FALSE
285	85PN	Niassa-Marrupa	PMP2	0.318784	14764	4	14760	0.307599	0.667	0	23.5239	44.5189	2.52896	TRUE	0.000270966	30.7599	FALSE
286	86PN	Niassa-Marrupa	PMP2	34.4132	17067	492	16575	0.908089	1.019	0.797	47.5915	50.6371	44.5459	TRUE	0.0292512	90.8089	TRUE
286	86PN	Niassa-Marrupa	PMP3	31.7191	17067	454	16613	0.836997	0.941	0.733	45.5633	48.6577	42.469	TRUE	0.0269613	83.6997	TRUE
286	86PN	Niassa-Marrupa	MDR1	29.5259	17067	423	16644	0.779122	0.878	0.68	43.7925	46.9239	40.6611	TRUE	0.025097	77.9122	TRUE
286	86PN	Niassa-Marrupa	HSP70	37.8963	17067	541	16526	NA	NA	NA	NA	NA	NA	TRUE	NA	NA	TRUE
287	87PN	Niassa-Marrupa	MDR1	1.57451	17197	23	17174	1.43779	2.366	0.51	58.9793	74.5899	43.3687	TRUE	0.00133834	56.2207	FALSE
287	87PN	Niassa-Marrupa	PMP3	0.821223	17197	12	17185	0.749913	1.32	0.18	42.8543	61.457	24.2515	TRUE	0.00069804	74.9913	FALSE
287	87PN	Niassa-Marrupa	HSP70	1.09509	17197	16	17181	NA	NA	NA	NA	NA	NA	TRUE	NA	NA	FALSE
287	87PN	Niassa-Marrupa	PMP2	1.02662	17197	15	17182	0.937473	1.606	0.268	48.3864	66.2076	30.5651	TRUE	0.000872626	93.7473	FALSE
288	88PN	Niassa-Marrupa	MDR1	16.8371	17453	248	17205	0.957224	1.124	0.791	48.9072	53.2585	44.5559	TRUE	0.0143115	95.7224	TRUE
288	88PN	Niassa-Marrupa	PMP2	16.7687	17453	247	17206	0.953336	1.12	0.787	48.8055	53.1609	44.4501	TRUE	0.0142534	95.3336	TRUE
288	88PN	Niassa-Marrupa	PMP3	15.5386	17453	229	17224	0.883401	1.04	0.726	46.9046	51.3322	42.4769	TRUE	0.0132078	88.3401	TRUE
288	88PN	Niassa-Marrupa	HSP70	17.5895	17453	259	17194	NA	NA	NA	NA	NA	NA	TRUE	NA	NA	TRUE
289	89PN	Niassa-Marrupa	PMP3	49.8047	16381	679	15702	1.00911	1.117	0.902	50.2266	52.8921	47.5612	TRUE	0.042334	99.0893	TRUE
289	89PN	Niassa-Marrupa	MDR1	49.2804	16381	672	15709	0.998482	1.105	0.892	49.962	52.6344	47.2897	TRUE	0.0418883	99.8482	TRUE
289	89PN	Niassa-Marrupa	PMP2	46.2885	16381	632	15749	0.937864	1.04	0.836	48.3968	51.1084	45.6852	TRUE	0.0393453	93.7864	TRUE
289	89PN	Niassa-Marrupa	HSP70	49.3553	16381	673	15708	NA	NA	NA	NA	NA	NA	TRUE	NA	NA	TRUE
290	91PN	Niassa-Marrupa	PMP2	53.054	16306	719	15587	1.01006	1.115	0.905	50.2502	52.841	47.6593	TRUE	0.0450959	98.9944	TRUE
290	91PN	Niassa-Marrupa	MDR1	51.7716	16306	702	15604	0.985641	1.088	0.883	49.6384	52.2447	47.0321	TRUE	0.0440058	98.5641	TRUE
290	91PN	Niassa-Marrupa	PMP3	49.5871	16306	673	15633	0.944053	1.044	0.845	48.5611	51.1935	45.9287	TRUE	0.0421491	94.4053	TRUE
290	91PN	Niassa-Marrupa	HSP70	52.5258	16306	712	15594	NA	NA	NA	NA	NA	NA	TRUE	NA	NA	TRUE
291	92PN	Niassa-Marrupa	MDR1	59.5744	16546	817	15729	1.18703	1.307	1.067	54.276	56.7902	51.7618	TRUE	0.0506382	81.2966	TRUE
291	92PN	Niassa-Marrupa	PMP2	59.5744	16546	817	15729	1.18703	1.307	1.067	54.276	56.7902	51.7618	TRUE	0.0506382	81.2966	TRUE
291	92PN	Niassa-Marrupa	PMP3	53.9036	16546	741	15805	1.07404	1.185	0.963	51.785	54.3732	49.1967	TRUE	0.045818	92.5959	TRUE
291	92PN	Niassa-Marrupa	HSP70	50.1876	16546	691	15855	NA	NA	NA	NA	NA	NA	TRUE	NA	NA	TRUE
292	93PN	Niassa-Marrupa	MDR1	147.933	11840	1399	10441	1.07065	1.151	0.99	51.7061	53.5882	49.8239	TRUE	0.125743	92.9346	TRUE
292	93PN	Niassa-Marrupa	PMP2	140.968	11840	1337	10503	1.02024	1.098	0.942	50.501	52.4061	48.5959	TRUE	0.119823	97.9757	TRUE
292	93PN	Niassa-Marrupa	PMP3	131.263	11840	1250	10590	0.950004	1.024	0.876	48.7181	50.6546	46.7815	TRUE	0.111573	95.0004	TRUE
292	93PN	Niassa-Marrupa	HSP70	138.171	11840	1312	10528	NA	NA	NA	NA	NA	NA	TRUE	NA	NA	TRUE
293	94PN	Niassa-Marrupa	MDR1	584.06	15080	5901	9179	1.14673	1.19	1.104	53.4175	54.3489	52.4862	TRUE	0.496451	85.327	TRUE
293	94PN	Niassa-Marrupa	PMP2	534.246	15080	5504	9576	1.04893	1.089	1.009	51.194	52.1443	50.2437	TRUE	0.454109	95.1073	TRUE
293	94PN	Niassa-Marrupa	PMP3	495.1	15080	5180	9900	0.972067	1.01	0.935	49.2918	50.2563	48.3272	TRUE	0.420835	97.2067	TRUE
293	94PN	Niassa-Marrupa	HSP70	509.327	15080	5299	9781	NA	NA	NA	NA	NA	NA	TRUE	NA	NA	TRUE
294	96PN	Niassa-Marrupa	MDR1	3.32885	16988	48	16940	1.41235	2.037	0.788	58.5466	69.2755	47.8177	TRUE	0.00282952	58.7652	FALSE
294	96PN	Niassa-Marrupa	PMP3	2.01005	16988	29	16959	0.852815	1.278	0.427	46.0281	58.4248	33.6314	TRUE	0.00170855	85.2815	FALSE
294	96PN	Niassa-Marrupa	HSP70	2.35696	16988	34	16954	NA	NA	NA	NA	NA	NA	TRUE	NA	NA	FALSE
294	96PN	Niassa-Marrupa	PMP2	1.7326	16988	25	16963	0.735099	1.118	0.353	42.3664	55.0728	29.6601	TRUE	0.00147271	73.5099	FALSE
295	97PN	Niassa-Marrupa	MDR1	15.9322	16876	227	16649	1.13592	1.352	0.92	53.1817	57.9146	48.4489	TRUE	0.0135423	86.4082	TRUE
295	97PN	Niassa-Marrupa	PMP2	14.4492	16876	206	16670	1.03018	1.231	0.83	50.7434	55.6066	45.8803	TRUE	0.0122818	96.9815	TRUE
295	97PN	Niassa-Marrupa	PMP3	14.2375	16876	203	16673	1.01509	1.213	0.817	50.3745	55.2561	45.4928	TRUE	0.0121019	98.4909	TRUE
295	97PN	Niassa-Marrupa	HSP70	14.0258	16876	200	16676	NA	NA	NA	NA	NA	NA	TRUE	NA	NA	TRUE
296	98PN	Niassa-Marrupa	MDR1	12.7722	17689	191	17498	1.10461	1.332	0.877	52.4853	57.6155	47.3551	TRUE	0.0108564	89.5387	TRUE
296	98PN	Niassa-Marrupa	PMP2	11.8985	17689	178	17511	1.02905	1.244	0.814	50.7158	55.9462	45.4855	TRUE	0.0101137	97.0952	TRUE
296	98PN	Niassa-Marrupa	PMP3	10.8912	17689	163	17526	0.941928	1.143	0.74	48.5048	53.8487	43.1608	TRUE	0.00925748	94.1928	TRUE
296	98PN	Niassa-Marrupa	HSP70	11.5626	17689	173	17516	NA	NA	NA	NA	NA	NA	TRUE	NA	NA	TRUE
297	99PN	Niassa-Marrupa	MDR1	58.5388	17367	843	16524	0.965902	1.057	0.874	49.1328	51.4991	46.7664	TRUE	0.049758	96.5902	TRUE
297	99PN	Niassa-Marrupa	PMP3	57.7559	17367	832	16535	0.952983	1.044	0.862	48.7963	51.1699	46.4227	TRUE	0.0490925	95.2983	TRUE
297	99PN	Niassa-Marrupa	PMP2	55.8364	17367	805	16562	0.921311	1.01	0.833	47.9522	50.3435	45.561	TRUE	0.0474609	92.1311	TRUE
297	99PN	Niassa-Marrupa	HSP70	60.6054	17367	872	16495	NA	NA	NA	NA	NA	NA	TRUE	NA	NA	TRUE
